# Supplementary material for: Viral Co-Infection in Bats: A Systematic Review
Source: Viruses. 2023 Aug 31;15(9):1860. doi: 10.3390/v15091860 (PMC10535902; doi:10.3390/v15091860)
Supplement: Supplementary file 1 [file viruses-15-01860-s001.zip]

Archive with 2 entries (2 files):
- Supp_file_S1.pdf
- Supp_file_S2.xlsx
