# Supplementary material for: Viral Co-Infection in Bats: A Systematic Review
Source: Viruses. 2023 Aug 31;15(9):1860. doi: 10.3390/v15091860 (PMC10535902; doi:10.3390/v15091860)
Supplement: Supplementary file 1 [file viruses-15-01860-s001.zip › Supp_file_S2.xlsx]

## Sheet: Table S1
Table S1. Full database. Co-infection was reported in the first 61 publications.
Study_no	Citation	Year_pub	Term_used	Term_location	Theme_discussed	Viral_association_tested	Host_assoc_tested	Continent_sampled	Reference
1	Lau et al., 2007	2007	Coinfection;Co-infection	Body	Recombination;Emergence			Asia	31
2	Chu et al., 2008 (1)	2008	Co-infection	Title;Abstract;Body	Recombination;Host restriction			Asia	32
3	Chu et al., 2008 (2)	2008	Coinfection;Multiple infection	Body	Recombination;Association	Chi square with Yates correction		Asia	33
4	Tong et al., 2009	2009						Africa	34
5	Drexler et al., 2010	2010	Multiple infection;Double infection;Doubly infected;Triply infected	Body				Europe	35
6	Lau et al., 2010 (1)	2010	Coinfection	Body				Asia	36
7	Lau et al., 2010 (2)	2010	Coexistence;Coinfection;Codetection;Simultaneous infection	Title;Abstract;Body	Recombination;Host restriction;Host spillover;Biological advantage;Host population density;Migration			Asia	37
8	Li et al., 2010	2010	Co-presence	Abstract;Body	Facilitate replication			Asia	38
9	Thalmann et al., 2010	2010						Australia	39
10	Mühldorfer et al., 2011	2011	Co-infection	Body				Europe	40
11	Wilkinson et al., 2012	2012	Co-infection	Body	Host spillover;Migration			Africa	41
12	Anthony et al., 2013	2013	Cooccurence;Coinfection;Coexistence;Codetection	Body	Host spillover;Transmission dynamics;Biological advantage;Recombination;Competition	Bayes M criterion		Asia	42
13	Quan et al., 2013	2013	Coinfection	Body	Recombination			Africa;North America;Asia	43
14	Conrardy et al., 2014	2014	Coinfection	Abstract;Body				Africa	44
15	Dacheux et al., 2014	2014						Europe	45
16	García-Pérez et al., 2014	2014	Coinfection	Body				Europe	46
17	Hu et al., 2014	2014	Co-infection	Body	Viral diversity			Asia	47
18	Kemenesi et al., 2014	2014	Co-infection;Mixed infection	Body	Asymptomatic shedding			Europe	48
19	Wacharapluesadee et al., 2015	2015	Co-infection	Body	Recombination;Host spillover			Asia	49
20	Du et al., 2016	2016	Co-infection	Keywords;Body	Recombination;Emergence			Asia	50
21	Ge et al., 2016	2016	Co-infection;Coinfection	Keywords;Abstract;Body	Recombination;Emergence;Host population density;Host spillover			Asia	51
22	Pozo et al., 2016	2016						Europe	52
23	Wray et al., 2016	2016	Coinfection	Body		GLM and Fisher's Exact test		North America	53
24	Wu et al., 2016	2016	Co-infection	Body	Recombination;Emergence;Host spillover			Asia	54
25	Han et al., 2017	2017						Asia	55
26	Hu et al., 2017 (1)	2017	Co-infection	Body				Asia	56
27	Lacroix et al., 2017	2017	Coinfection	Body				Asia	57
28	Lau et al., 2017	2017	Co-infection	Body				Asia	58
29	Liang et al., 2017	2017	Co-infection	Abstract;Body	Host restriction;Interaction			Asia	59
30	Munnink et al., 2017	2017						Asia	60
31	Rizzo et al., 2017	2017	Co-infection;Coinfection	Abstract;Body	Biological advantage			Europe	61
32	Seltmann et al., 2017	2017	Coinfection	Keywords;Abstract;Body	Interaction;Association;Increased viral shedding	GLMM		Asia	62
33	Vincente-Santos et al., 2017	2017						North America	63
34	Waruhiu et al., 2017	2017	Co-infection	Body				Africa	64
35	Yang et al., 2017	2017	Co-infection	Abstract;Body	Host population density			Asia	65
36	Phan et al., 2018	2018						Asia	66
37	Wacharapluesadee et al., 2018	2018	Co-infection	Body				Asia	67
38	Wada et al., 2018	2018	Co-infection;Coexistence	Abstract;Body	Recombination;Interaction			Asia	68
39	Lee et al., 2018	2018	Multiple-infection;Co-infection	Abstract;Body	Recombination			Asia	69
40	Mishra et al., 2019	2019						Asia	70
41	Mortlock et al., 2019	2019	Co-infection	Abstract;Body	Tissue tropism			Africa	71
42	Prada et al., 2019	2019	Co-infection	Body				Australia	72
43	Griffiths et al., 2020	2020	Multiple infection	Body	Superinfection;Viral evolution			South America	73
44	James et al., 2020	2020	Co-infection	Body				South America	74
45	Lacroix et al., 2020	2020	Co-infection	Body				Africa	75
46	Lee et al., 2020	2020	Co-infection;Multiple infection	Abstract;Body	Recombination;Host spillover;Viral diversity			Asia	76
47	Tan et al., 2020	2020	Coinfection;Co-infection	Body				Asia	77
48	Valitutto et al., 2020	2020	Co-infection	Body				Asia	78
49	Yadav et al., 2020	2020						Asia	79
50	Zeus et al., 2020	2020						Europe	80
51	Darcissac et al., 2021	2021	Co-infection	Abstract;Body				South America	81
52	Hoarau et al., 2021	2021	Co-infection;Coinfection;Multiple infection	Title;Abstract;Keywords;Body	Host fitness;Transmission dynamics;Interaction	Chi square test	Chi square test to assess difference in coinfection rate between different species in different locations - no difference found. In Mozambique difference found between Triaenops and all other species coinfected.	Africa	82
53	Kohl et al., 2021	2021						Europe	83
54	Kumakamba et al., 2021	2021						Africa	84
55	Lazov et al., 2021	2021	Co-infection	Body	Recombination;Emergence;Tissue tropism;Host spillover			Europe	85
56	Lu et al., 2021	2021	Co-infection	Body				Asia	86
57	Ntumvi et al. (preprint)	Preprint						Africa	87
58	Orłowska et al., 2021	2021	Co-infection	Title;Abstract;Body	Recombination;Emergence;Host spillover		Host taxa not tested though seasonal and geographical differences assessed and not found significant for coinfection.	Europe	88
59	Simsek et al., 2021	2021	Coinfection	Body	Reassortment			Africa;Europe;North America	89
60	Wang et al., 2021	2021	Co-infection	Body				Australia	90
61	Wells et al., (preprint)	Preprint	Coinfection	Body				Asia;South America	91
62	Torres-Castro et al., 2021	2021							92
63	Ramos-Nino et al., 2021	2021							93
64	Moreira Marrero et al., 2021	2021							94
65	Luo et al., 2021 (1)	2021							95
66	Luo et al., 2021 (2)	2021							96
67	Lacroix et al., 2021	2021							97
68	Klein et al., 2021	2021							98
69	He et al., 2021	2021							99
70	Delaune et al., 2021	2021							100
71	de Souza et al., 2021	2021							101
72	Schulz et al., 2020	2020							102
73	Nziza et al., 2020	2020							103
74	Kivistö et al., 2020	2020							104
75	Islam et al., 2020	2020							105
76	Amman et al., 2020	2020							106
77	Sjodin et al., 2019	2019							107
78	Markotter et al., 2019	2019							108
79	Lim et al., 2019	2019							109
80	Lecis et al., 2019	2019							110
81	Kobayashi et al., 2019	2019							111
82	Arai et al., 2019	2019							112
83	Feng et al., 2019	2019							113
84	Yang et al., 2018	2018							114
85	Van Nguyen et al., 2018	2018							115
86	Holz et al., 2018	2018							116
87	Goldstein et al., 2018	2018							117
88	Amoroso et al., 2018	2018							118
89	Wang et al., 2017	2017							119
90	Pauly et al., 2017	2017							120
91	Noh et al., 2017	2017							121
92	Hu et al., 2017 (2)	2017							122
93	Kim et al., 2016	2016							123
94	Fischer et al., 2016	2016							124
95	Wilkinson et al., 2014	2014							125
96	Maganga et al., 2014 (1)	2014							126
97	Maganga et al., 2014 (2)	2014							127
98	He et al., 2014	2014							128
99	Cadar et al., 2014	2014							129
100	Memish et al., 2013	2013							130
101	Lau et al., 2013	2013							131
102	Raut et al., 2012	2012							132
103	Kurth et al., 2012	2012							133
104	Crockett et al., 2012	2012							134
105	Negredo et al., 2011	2011							135
106	Misra et al., 2009	2009							136
107	Molnár et al., 2008	2008							137
108	Aguilar-Setién et al., 2008	2008							138
109	Vázquez-Morón et al., 2008	2008							139
110	Kia et al., 2021	2021							140
111	Hause et al., 2020	2020							141
112	Finoketti et al., 2019	2019							142
113	Kemenesi et al., 2018	2018							143
114	Afelt et al., 2018	2018							144
115	Shete et al., 2017	2017							145
116	He et al., 2013	2013							146
117	Drexler et al., 2012	2012							16

## Sheet: Table S2
Table S2. Study results stratified by viral and host family.
Study_no	Strata	Family	Sampled	Positive	Coinfected	Coinfected_proportion	Virus_tested	Assumptions
1	Study		412	67	1	0.0149254	CoV
1	Viral	Coronaviridae	412	67	1	0.0149254	CoV
1	Host	Rhinolophidae	412	67	1	0.0149254	CoV
2	Study		38	38	7	0.184211	CoV
2	Viral	Coronaviridae	38	38	7	0.184211	CoV
2	Host	Miniopteridae	38	38	7	0.184211	CoV
3	Study		262	118	15	0.127119	AstV;CoV
3	Viral	Astroviridae	262	118	15	0.127119	AstV;CoV	Text mentions "6% of bats were coinfected with both a bat astrovirus and a bat coronavirus" but does not provide further info regarding exact numbers or host identity. Assumed 6% of total sampled, therefore 15 co-infected individuals.
3	Viral	Coronaviridae			15		AstV;CoV	Text mentions "6% of bats were coinfected with both a bat astrovirus and a bat coronavirus" but does not provide further info regarding exact numbers or host identity. Assumed 6% of total sampled, therefore 15 co-infected individuals.
3	Host	Unknown			15		AstV;CoV	Text mentions "6% of bats were coinfected with both a bat astrovirus and a bat coronavirus" but does not provide further info regarding exact numbers or host identity. Assumed 6% of total sampled, therefore 15 co-infected individuals.
3	Host	Hipposideridae	10	0	0		AstV;CoV	Text mentions "6% of bats were coinfected with both a bat astrovirus and a bat coronavirus" but does not provide further info regarding exact numbers or host identity. Assumed 6% of total sampled, therefore 15 co-infected individuals.
3	Host	Miniopteridae	209	102		0	AstV;CoV	Text mentions "6% of bats were coinfected with both a bat astrovirus and a bat coronavirus" but does not provide further info regarding exact numbers or host identity. Assumed 6% of total sampled, therefore 15 co-infected individuals.
3	Host	Vespertilionidae	24	14		0	AstV;CoV	Text mentions "6% of bats were coinfected with both a bat astrovirus and a bat coronavirus" but does not provide further info regarding exact numbers or host identity. Assumed 6% of total sampled, therefore 15 co-infected individuals.
3	Host	Rhinolophidae	8	2		0	AstV;CoV	Text mentions "6% of bats were coinfected with both a bat astrovirus and a bat coronavirus" but does not provide further info regarding exact numbers or host identity. Assumed 6% of total sampled, therefore 15 co-infected individuals.
3	Host	Pteropodidae	11	0	0		AstV;CoV	Text mentions "6% of bats were coinfected with both a bat astrovirus and a bat coronavirus" but does not provide further info regarding exact numbers or host identity. Assumed 6% of total sampled, therefore 15 co-infected individuals.
4	Study		221	41	1	0.0243902	CoV
4	Viral	Coronaviridae	221	41	1	0.0243902	CoV
4	Host	Megadermatidae	13	1	0	0	CoV
4	Host	Molossidae	64	11	0	0	CoV
4	Host	Emballonuridae	7	0	0		CoV
4	Host	Pteropodidae	62	18	0	0	CoV
4	Host	Hipposideridae	16	1	0	0	CoV
4	Host	Vespertilionidae	5	0	0		CoV
4	Host	Rhinolophidae	11	0	0		CoV
4	Host	Miniopteridae	43	10	1	0.1	CoV
5	Study		499	160	39	0.24375	CoV	Results presented as number of sequences then given exact numbers on co-infected Rhinolophidae but not Miniopteridae. Assumption made that double vs triple infection occurred at same rate between Rhinolophidae and Miniopteridae. 24 doubly infected and 2 triply infected worked out as 48 + 6 positive sequences from coinfected rhinolophus bats, subtract from 155 sequences to give 101 single infected…
5	Viral	Coronaviridae	499	160	39	0.24375	CoV	Results presented as number of sequences then given exact numbers on co-infected Rhinolophidae but not Miniopteridae. Assumption made that double vs triple infection occurred at same rate between Rhinolophidae and Miniopteridae. 24 doubly infected and 2 triply infected worked out as 48 + 6 positive sequences from coinfected rhinolophus bats, subtract from 155 sequences to give 101 single infected…
5	Host	Rhinolophidae	389	127	26	0.204724	CoV	Results presented as number of sequences then given exact numbers on co-infected Rhinolophidae but not Miniopteridae. Assumption made that double vs triple infection occurred at same rate between Rhinolophidae and Miniopteridae. 24 doubly infected and 2 triply infected worked out as 48 + 6 positive sequences from coinfected rhinolophus bats, subtract from 155 sequences to give 101 single infected…
5	Host	Miniopteridae	38	32	13	0.40625	CoV	Results presented as number of sequences then given exact numbers on co-infected Rhinolophidae but not Miniopteridae. Assumption made that double vs triple infection occurred at same rate between Rhinolophidae and Miniopteridae. 24 doubly infected and 2 triply infected worked out as 48 + 6 positive sequences from coinfected rhinolophus bats, subtract from 155 sequences to give 101 single infected…
5	Host	Vespertilionidae	72	1	0	0	CoV
6	Study		1401	181	20	0.110497	CoV	Prevalence and coinfection determined from text. 2+126+4+62+7 = 201 positive sequences, of which 17+3 were coinfected = 20 coinfected and 181 (201-20) any infection.
6	Viral	Coronaviridae	1401	181	20	0.110497	CoV	Prevalence and coinfection determined from text. 2+126+4+62+7 = 201 positive sequences, of which 17+3 were coinfected = 20 coinfected and 181 (201-20) any infection.
6	Host	Rhinolophidae	1401	181	20	0.110497	CoV	Prevalence and coinfection determined from text. 2+126+4+62+7 = 201 positive sequences, of which 17+3 were coinfected = 20 coinfected and 181 (201-20) any infection.
7	Study		350	42	7	0.166667	CoV
7	Viral	Coronaviridae	350	42	7	0.166667	CoV
7	Host	Pteropodidae	350	42	7	0.166667	CoV
8	Study	a	370	83	9	0.108434	ParV	Results from text. Identity of four species (2x Rhinolophidae and 2x Vespertilionidae) mentioned as co-infected but exact numbers not given.
8	Viral	Parvoviridae	370	83	9	0.108434	ParV	Results from text. Identity of four species (2x Rhinolophidae and 2x Vespertilionidae) mentioned as co-infected but exact numbers not given.
8	Host	Unknown			9		ParV	Results from text. Identity of four species (2x Rhinolophidae and 2x Vespertilionidae) mentioned as co-infected but exact numbers not given.
8	Host	Rhinolophidae	122	28		0	ParV	Results from text. Identity of four species (2x Rhinolophidae and 2x Vespertilionidae) mentioned as co-infected but exact numbers not given.
8	Host	Vespertilionidae	161	44		0	ParV	Results from text. Identity of four species (2x Rhinolophidae and 2x Vespertilionidae) mentioned as co-infected but exact numbers not given.
8	Host	Pteropodidae	1	0	0		ParV	Results from text. Identity of four species (2x Rhinolophidae and 2x Vespertilionidae) mentioned as co-infected but exact numbers not given.
8	Host	Hipposideridae	76	8	0	0	ParV	Results from text. Identity of four species (2x Rhinolophidae and 2x Vespertilionidae) mentioned as co-infected but exact numbers not given.
8	Host	Miniopteridae	10	3	0	0	ParV	Results from text. Identity of four species (2x Rhinolophidae and 2x Vespertilionidae) mentioned as co-infected but exact numbers not given.
8	Study	b	370	83	16	0.192771	ParV;AdV	Text mentions samples were subject to AdV PCR and co-infection of ParV and AdV found in 19.3% of samples. Assumed 19.3% of 83 ParV positives = 16. No further host info provided. Unable to corroborate results from referenced study. Recorded interfamilial coinfection result between ParV and AdV as second study from single paper. Unable to provide study prevalence or host data for AdV.
8	Viral	Parvoviridae	370	83	16	0.192771	ParV;AdV	Text mentions samples were subject to AdV PCR and co-infection of ParV and AdV found in 19.3% of samples. Assumed 19.3% of 83 ParV positives = 16. No further host info provided. Unable to corroborate results from referenced study. Recorded interfamilial coinfection result between ParV and AdV as second study from single paper. Unable to provide study prevalence or host data for AdV.
8	Viral	Adenoviridae	370		16		ParV;AdV	Text mentions samples were subject to AdV PCR and co-infection of ParV and AdV found in 19.3% of samples. Assumed 19.3% of 83 ParV positives = 16. No further host info provided. Unable to corroborate results from referenced study. Recorded interfamilial coinfection result between ParV and AdV as second study from single paper. Unable to provide study prevalence or host data for AdV.
8	Host	Unknown			16		ParV;AdV	Text mentions samples were subject to AdV PCR and co-infection of ParV and AdV found in 19.3% of samples. Assumed 19.3% of 83 ParV positives = 16. No further host info provided. Unable to corroborate results from referenced study. Recorded interfamilial coinfection result between ParV and AdV as second study from single paper. Unable to provide study prevalence or host data for AdV.
9	Study		1	1	1	1	RV;ReV
9	Viral	Rhabdoviridae	1	1	1	1	RV;ReV
9	Viral	Reoviridae	1	1	1	1	RV;ReV
9	Host	Pteropodidae	1	1	1	1	RV;ReV
10	Study		210	65	5	0.0769231	FlaV;HntV;CoV;OMV;HV;RV
10	Viral	Herpesviridae	210	63	5	0.0793651	FlaV;HntV;CoV;OMV;HV;RV
10	Viral	Rhabdoviridae	210	2	0	0	FlaV;HntV;CoV;OMV;HV;RV
10	Viral	Flaviviridae	210	0	0		FlaV;HntV;CoV;OMV;HV;RV
10	Viral	Hantaviridae	210	0	0		FlaV;HntV;CoV;OMV;HV;RV
10	Viral	Coronaviridae	210	0	0		FlaV;HntV;CoV;OMV;HV;RV
10	Viral	Orthomyxoviridae	210	0	0		FlaV;HntV;CoV;OMV;HV;RV
10	Host	Vespertilionidae	210	65	5	0.0769231	FlaV;HntV;CoV;OMV;HV;RV
11	Study		197	8	2	0.25	PMV
11	Viral	Paramyxoviridae	197	8	2	0.25	PMV
11	Host	Miniopteridae	41	5	2	0.4	PMV
11	Host	Pteropodidae	26	0	0		PMV
11	Host	Molossidae	116	1	0	0	PMV
11	Host	Vespertilionidae	3	0	0		PMV
11	Host	Hipposideridae	11	2	0	0	PMV
12	Study		1815	489	220	0.449898	CoV (n = 54/1561);PMV (n = 27/1108);HntV (n = 0/1108);AstV (n = 6/1281);OMV (n = 0/1108);ParV (n = 2/1713);AdV (n = 162/1815);HV (n = 323/1715);PyV (n = 8/1108)	Text states'276 samples contained >1 virus, 56 from roost urine' which gives 220 coinfected samples from individuals (276-56). Supp table 1 gives 582 positive individual samples stratified into individual viral family. Subtract 93 interfamilial detections (stated in text) gives approximately 489 samples positive to a virus of any family. This assumes interfamilial detections involved 2 viruses an…
12	Viral	Herpesviridae	1715	323	195	0.603715	CoV (n = 54/1561);PMV (n = 27/1108);HntV (n = 0/1108);AstV (n = 6/1281);OMV (n = 0/1108);ParV (n = 2/1713);AdV (n = 162/1815);HV (n = 323/1715);PyV (n = 8/1108)	Intrafamilial results only for coinfected proportion as unable to determine interfamilial coinfection rate. Identity of interfamilial detections included in composition column for inclusion in co-detection matrices. Individual sample results included only. Taken from Supp Table 1 and Fig 9.
12	Viral	Paramyxoviridae	1108	27	4	0.148148	CoV (n = 54/1561);PMV (n = 27/1108);HntV (n = 0/1108);AstV (n = 6/1281);OMV (n = 0/1108);ParV (n = 2/1713);AdV (n = 162/1815);HV (n = 323/1715);PyV (n = 8/1108)	Coinfection proportion results exclude HV and AdV as unable to determine number of individual samples involved due to high number intrafamilial detections of both AdV and HV. All interfamilial co-detections included in co-detection matrix - taken from Fig 9. Total PMV positive taken from Supp table 1. Individual sample results included only.
12	Viral	Polyomaviridae	1108	8	2	0.25	CoV (n = 54/1561);PMV (n = 27/1108);HntV (n = 0/1108);AstV (n = 6/1281);OMV (n = 0/1108);ParV (n = 2/1713);AdV (n = 162/1815);HV (n = 323/1715);PyV (n = 8/1108)	Coinfection proportion results exclude HV and AdV as unable to determine number of individual samples involved due to high number intrafamilial detections of both AdV and HV. All interfamilial co-detections included in co-detection matrix - taken from Fig 9. Total PyV positive taken from Supp table 1. Individual sample results included only.
12	Viral	Adenoviridae	1815	162	17	0.104938	CoV (n = 54/1561);PMV (n = 27/1108);HntV (n = 0/1108);AstV (n = 6/1281);OMV (n = 0/1108);ParV (n = 2/1713);AdV (n = 162/1815);HV (n = 323/1715);PyV (n = 8/1108)	Intrafamilial results only for coinfected proportion as unable to determine interfamilial coinfection rate. Identity of interfamilial detections included in composition column for inclusion in co-detection matrices (some CoV, AstV, HV strains excluded as unable to confirm from individual sample vs pooled). Individual sample results included only. Taken from Supp Table 1 and Fig 9.
12	Viral	Astroviridae	1281	6	3	0.5	CoV (n = 54/1561);PMV (n = 27/1108);HntV (n = 0/1108);AstV (n = 6/1281);OMV (n = 0/1108);ParV (n = 2/1713);AdV (n = 162/1815);HV (n = 323/1715);PyV (n = 8/1108)	Coinfection proportion results exclude HV and AdV as unable to determine number of individual samples involved due to high number intrafamilial detections of both, and AstV intrafamilial detections as all from pooled samples. All interfamilial co-detections included in co-detection matrix except CoV and AdV strains from pooled samples - taken from Fig 9. Total AstV positive taken from Supp table …
12	Viral	Coronaviridae	1561	54	2	0.037037	CoV (n = 54/1561);PMV (n = 27/1108);HntV (n = 0/1108);AstV (n = 6/1281);OMV (n = 0/1108);ParV (n = 2/1713);AdV (n = 162/1815);HV (n = 323/1715);PyV (n = 8/1108)	Coinfection proportion results exclude HV, AdV and AstV as unable to determine number of individual samples involved due to high number intrafamilial detections of HV and AdV, and AstV detections could all be from pooled samples. All interfamilial co-detections included in co-detection matrix except AstV and AdV strains from pooled samples - taken from Fig 9. Total CoV positive taken from Supp ta…
12	Viral	Parvoviridae	1713	2	0	0	CoV (n = 54/1561);PMV (n = 27/1108);HntV (n = 0/1108);AstV (n = 6/1281);OMV (n = 0/1108);ParV (n = 2/1713);AdV (n = 162/1815);HV (n = 323/1715);PyV (n = 8/1108)
12	Viral	Hantaviridae	1108	0	0		CoV (n = 54/1561);PMV (n = 27/1108);HntV (n = 0/1108);AstV (n = 6/1281);OMV (n = 0/1108);ParV (n = 2/1713);AdV (n = 162/1815);HV (n = 323/1715);PyV (n = 8/1108)
12	Viral	Orthomyxoviridae	1108	0	0		CoV (n = 54/1561);PMV (n = 27/1108);HntV (n = 0/1108);AstV (n = 6/1281);OMV (n = 0/1108);ParV (n = 2/1713);AdV (n = 162/1815);HV (n = 323/1715);PyV (n = 8/1108)
12	Host	Pteropodidae	1815	489	220	0.449898	CoV (n = 54/1561);PMV (n = 27/1108);HntV (n = 0/1108);AstV (n = 6/1281);OMV (n = 0/1108);ParV (n = 2/1713);AdV (n = 162/1815);HV (n = 323/1715);PyV (n = 8/1108)	Text states'276 samples contained >1 virus, 56 from roost urine' which gives 220 coinfected samples from individuals (276-56). Supp table 1 gives 582 positive individual samples stratified into individual viral family. Subtract 93 interfamilial detections (stated in text) gives approximately 489 samples positive to a virus of any family. This assumes interfamilial detections involved 2 viruses an…
13	Study		1615	80	4	0.05	FlaV
13	Viral	Flaviviridae	1615	80	4	0.05	FlaV
13	Host	Emballonuridae	3	2	1	0.5	FlaV
13	Host	Molossidae	66	11	2	0.181818	FlaV
13	Host	Pteropodidae	1022	42	1	0.0238095	FlaV
13	Host	Hipposideridae	84	9	0	0	FlaV
13	Host	Miniopteridae	1	0	0		FlaV
13	Host	Mormoopidae	21	0	0		FlaV
13	Host	Phyllostomidae	362	10	0	0	FlaV
13	Host	Vespertilionidae	40	2	0	0	FlaV
13	Host	Unknown	16	4	0	0	FlaV
14	Study		217	37	4	0.108108	AdV;PyV;RV;PMV	Total positives (n = 40) minus 3 interfamily co-infections gives 37 positive individuals (PMV intrafamily co-infection assumed to be counted as single PMV positive bat in table 1).
14	Viral	Adenoviridae	217	4	1	0.25	AdV;PyV;RV;PMV
14	Viral	Paramyxoviridae	217	11	3	0.272727	AdV;PyV;RV;PMV
14	Viral	Polyomaviridae	217	23	2	0.0869565	AdV;PyV;RV;PMV
14	Viral	Rhabdoviridae	217	2	1	0.5	AdV;PyV;RV;PMV
14	Host	Molossidae	60	21	4	0.190476	AdV;PyV;RV;PMV
14	Host	Emballonuridae	7	0	0		AdV;PyV;RV;PMV
14	Host	Hipposideridae	15	1	0	0	AdV;PyV;RV;PMV
14	Host	Megadermatidae	14	2	0	0	AdV;PyV;RV;PMV
14	Host	Miniopteridae	43	4	0	0	AdV;PyV;RV;PMV
14	Host	Pteropodidae	60	9	0	0	AdV;PyV;RV;PMV
14	Host	Rhinolophidae	13	0	0		AdV;PyV;RV;PMV
14	Host	Vespertilionidae	5	0	0		AdV;PyV;RV;PMV
15	Study		9	9	6	0.666667	NV;AdV;ReV;BorV;PbV;RTV;RV
15	Viral	Nairoviridae	9	2	2	1	NV;AdV;ReV;BorV;PbV;RTV;RV	Results taken from table 3.
15	Viral	Reoviridae	9	1	1	1	NV;AdV;ReV;BorV;PbV;RTV;RV	Results taken from table 3.
15	Viral	Bornaviridae	9	7	5	0.714286	NV;AdV;ReV;BorV;PbV;RTV;RV	Results taken from table 3.
15	Viral	Adenoviridae	9	1	1	1	NV;AdV;ReV;BorV;PbV;RTV;RV	Results taken from table 3.
15	Viral	Picobirnaviridae	9	5	5	1	NV;AdV;ReV;BorV;PbV;RTV;RV	Results taken from table 3.
15	Viral	Retroviridae	9	1	0	0	NV;AdV;ReV;BorV;PbV;RTV;RV	Results taken from table 3.
15	Viral	Rhabdoviridae	9	0	0		NV;AdV;ReV;BorV;PbV;RTV;RV	Results taken from table 3.
15	Host	Vespertilionidae	9	9	6	0.666667	NV;AdV;ReV;BorV;PbV;RTV;RV	Results taken from table 3.
16	Study		150	23	8	0.347826	PV	Results from supp table s1 and s4
16	Viral	Papillomaviridae	150	23	8	0.347826	PV	Results from supp table s1 and s4
16	Host	Vespertilionidae	142	22	8	0.363636	PV	Results from supp table s1 and s4
16	Host	Molossidae	2	0	0		PV	Results from supp table s1 and s4
16	Host	Rhinolophidae	4	1	0	0	PV	Results from supp table s1 and s4
16	Host	Miniopteridae	2	0	0		PV	Results from supp table s1 and s4
17	Study		620	47	7	0.148936	AstV	Text mentions 7 coinfected bats - does not provide taxonomic details.
17	Viral	Astroviridae	620	47	7	0.148936	AstV	Text mentions 7 coinfected bats - does not provide taxonomic details.
17	Host	Unknown			7		AstV	Text mentions 7 coinfected bats - does not provide taxonomic details.
17	Host	Rhinolophidae	118	4		0	AstV	Text mentions 7 coinfected bats - does not provide taxonomic details.
17	Host	Pteropodidae	3	0			AstV	Text mentions 7 coinfected bats - does not provide taxonomic details.
17	Host	Hipposideridae	115	15		0	AstV	Text mentions 7 coinfected bats - does not provide taxonomic details.
17	Host	Miniopteridae	97	9		0	AstV	Text mentions 7 coinfected bats - does not provide taxonomic details.
17	Host	Vespertilionidae	287	19		0	AstV	Text mentions 7 coinfected bats - does not provide taxonomic details.
18	Study		447	41	1	0.0243902	AstV;CoV;CalV;RV;PMV;ReV	Text states 40 bats positive for at least 1 virus and a single bat coinfected with AstV and CoV. Also states Pipstrellus bat is coinfected individual.
18	Viral	Coronaviridae	447	8	1	0.125	AstV;CoV;CalV;RV;PMV;ReV	Text states 40 bats positive for at least 1 virus and a single bat coinfected with AstV and CoV. Also states Pipstrellus bat is coinfected individual.
18	Viral	Astroviridae	447	31	1	0.0322581	AstV;CoV;CalV;RV;PMV;ReV	Text states 40 bats positive for at least 1 virus and a single bat coinfected with AstV and CoV. Also states Pipstrellus bat is coinfected individual.
18	Viral	Caliciviridae	447	3	0	0	AstV;CoV;CalV;RV;PMV;ReV	Text states 40 bats positive for at least 1 virus and a single bat coinfected with AstV and CoV. Also states Pipstrellus bat is coinfected individual.
18	Viral	Rhabdoviridae	447	0	0		AstV;CoV;CalV;RV;PMV;ReV	Text states 40 bats positive for at least 1 virus and a single bat coinfected with AstV and CoV. Also states Pipstrellus bat is coinfected individual.
18	Viral	Paramyxoviridae	447	0	0		AstV;CoV;CalV;RV;PMV;ReV	Text states 40 bats positive for at least 1 virus and a single bat coinfected with AstV and CoV. Also states Pipstrellus bat is coinfected individual.
18	Viral	Reoviridae	447	0	0		AstV;CoV;CalV;RV;PMV;ReV	Text states 40 bats positive for at least 1 virus and a single bat coinfected with AstV and CoV. Also states Pipstrellus bat is coinfected individual.
18	Host	Vespertilionidae	429	38	1	0.0263158	AstV;CoV;CalV;RV;PMV;ReV	Text states 40 bats positive for at least 1 virus and a single bat coinfected with AstV and CoV. Also states Pipstrellus bat is coinfected individual.
18	Host	Rhinolophidae	18	3	0	0	AstV;CoV;CalV;RV;PMV;ReV	Text states 40 bats positive for at least 1 virus and a single bat coinfected with AstV and CoV. Also states Pipstrellus bat is coinfected individual.
19	Study		626	47	4	0.0851064	CoV	Coinfection result taken from text.
19	Viral	Coronaviridae	626	47	4	0.0851064	CoV	Coinfection result taken from text.
19	Host	Pteropodidae	39	5	1	0.2	CoV	Coinfection result taken from text.
19	Host	Miniopteridae	84	19	3	0.157895	CoV	Coinfection result taken from text.
19	Host	Emballonuridae	135	2	0	0	CoV	Coinfection result taken from text.
19	Host	Hipposideridae	331	13	0	0	CoV	Coinfection result taken from text.
19	Host	Megadermatidae	2	1	0	0	CoV	Coinfection result taken from text.
19	Host	Rhinolophidae	20	2	0	0	CoV	Coinfection result taken from text.
19	Host	Vespertilionidae	15	5	0	0	CoV	Coinfection result taken from text.
20	Study		194	28	2	0.0714286	CoV	Result from text.
20	Viral	Coronaviridae	194	28	2	0.0714286	CoV	Result from text.
20	Host	Miniopteridae	194	28	2	0.0714286	CoV	Result from text.
21	Study		276	138	14	0.101449	CoV	Results from tables 1 and 2.
21	Viral	Coronaviridae	276	138	14	0.101449	CoV	Results from tables 1 and 2.
21	Host	Rhinolophidae	151	53	4	0.0754717	CoV	Results from tables 1 and 2.
21	Host	Hipposideridae	8	4	1	0.25	CoV	Results from tables 1 and 2.
21	Host	Miniopteridae	117	81	9	0.111111	CoV	Results from tables 1 and 2.
22	Study		399	173	6	0.0346821	HV	Results from text - do not provide host details for coinfected.
22	Viral	Herpesviridae	399	173	6	0.0346821	HV	Results from text - do not provide host details for coinfected.
22	Host	Unknown			6		HV	Results from text - do not provide host details for coinfected.
22	Host	Vespertilionidae	234	117		0	HV	Results from text - do not provide host details for coinfected.
22	Host	Miniopteridae	40	29		0	HV	Results from text - do not provide host details for coinfected.
22	Host	Rhinolophidae	87	16		0	HV	Results from text - do not provide host details for coinfected.
22	Host	Molossidae	7	6		0	HV	Results from text - do not provide host details for coinfected.
22	Host	Pteropodidae	31	5		0	HV	Results from text - do not provide host details for coinfected.
23	Study		103	45	2	0.0444444	AdV;HV;RV;OMV;CoV;PMV;HntV;FlaV;ReV;PcV;TgV	Results from text and figure.
23	Viral	Adenoviridae	103	13	2	0.153846	AdV;HV;RV;OMV;CoV;PMV;HntV;FlaV;ReV;PcV;TgV	Results from text and figure.
23	Viral	Herpesviridae	103	33	1	0.030303	AdV;HV;RV;OMV;CoV;PMV;HntV;FlaV;ReV;PcV;TgV	Results from text and figure.
23	Viral	Rhabdoviridae	103	1	1	1	AdV;HV;RV;OMV;CoV;PMV;HntV;FlaV;ReV;PcV;TgV	Results from text and figure.
23	Viral	Orthomyxoviridae	103	0	0		AdV;HV;RV;OMV;CoV;PMV;HntV;FlaV;ReV;PcV;TgV	Results from text and figure.
23	Viral	Coronaviridae	103	0	0		AdV;HV;RV;OMV;CoV;PMV;HntV;FlaV;ReV;PcV;TgV	Results from text and figure.
23	Viral	Paramyxoviridae	103	0	0		AdV;HV;RV;OMV;CoV;PMV;HntV;FlaV;ReV;PcV;TgV	Results from text and figure.
23	Viral	Hantaviridae	103	0	0		AdV;HV;RV;OMV;CoV;PMV;HntV;FlaV;ReV;PcV;TgV	Results from text and figure.
23	Viral	Flaviviridae	103	0	0		AdV;HV;RV;OMV;CoV;PMV;HntV;FlaV;ReV;PcV;TgV	Results from text and figure.
23	Viral	Reoviridae	103	0	0		AdV;HV;RV;OMV;CoV;PMV;HntV;FlaV;ReV;PcV;TgV	Results from text and figure.
23	Viral	Picornaviridae	103	0	0		AdV;HV;RV;OMV;CoV;PMV;HntV;FlaV;ReV;PcV;TgV	Results from text and figure.
23	Viral	Togaviridae	103	0	0		AdV;HV;RV;OMV;CoV;PMV;HntV;FlaV;ReV;PcV;TgV	Results from text and figure.
23	Host	Phyllostomidae	103	45	2	0.0444444	AdV;HV;RV;OMV;CoV;PMV;HntV;FlaV;ReV;PcV;TgV	Results from text and figure.
24	Study		4440	669	2	0.00298954	CoV;PbyV;CalV;CV;HpV;ParV;PcV;PMV;PyV;ReV;RV	Discrepancy between text total and total in supp table 2 - opted for the latter. Also 17 viral families identified in pooled NGS results but only 11 reported in PCR results from individual samples. Methods suggest PCR primers based on sequences detected in NGS but does not specify whether all viruses included. AdV one of most detected in NGS was not detected in PCR but unable to confirm whether P…
24	Viral	Coronaviridae	4440	195	2	0.0102564	CoV;PbyV;CalV;CV;HpV;ParV;PcV;PMV;PyV;ReV;RV	Discrepancy between text total and total in supp table 2 - opted for the latter. Also 17 viral families identified in pooled NGS results but only 11 reported in PCR results from individual samples. Methods suggest PCR primers based on sequences detected in NGS but does not specify whether all viruses included. AdV one of most detected in NGS was not detected in PCR but unable to confirm whether P…
24	Viral	Peribunyaviridae	4440	2	0	0	CoV;PbyV;CalV;CV;HpV;ParV;PcV;PMV;PyV;ReV;RV	Discrepancy between text total and total in supp table 2 - opted for the latter. Also 17 viral families identified in pooled NGS results but only 11 reported in PCR results from individual samples. Methods suggest PCR primers based on sequences detected in NGS but does not specify whether all viruses included. AdV one of most detected in NGS was not detected in PCR but unable to confirm whether P…
24	Viral	Caliciviridae	4440	23	0	0	CoV;PbyV;CalV;CV;HpV;ParV;PcV;PMV;PyV;ReV;RV	Discrepancy between text total and total in supp table 2 - opted for the latter. Also 17 viral families identified in pooled NGS results but only 11 reported in PCR results from individual samples. Methods suggest PCR primers based on sequences detected in NGS but does not specify whether all viruses included. AdV one of most detected in NGS was not detected in PCR but unable to confirm whether P…
24	Viral	Circoviridae	4440	229	0	0	CoV;PbyV;CalV;CV;HpV;ParV;PcV;PMV;PyV;ReV;RV	Discrepancy between text total and total in supp table 2 - opted for the latter. Also 17 viral families identified in pooled NGS results but only 11 reported in PCR results from individual samples. Methods suggest PCR primers based on sequences detected in NGS but does not specify whether all viruses included. AdV one of most detected in NGS was not detected in PCR but unable to confirm whether P…
24	Viral	Hepeviridae	4440	3	0	0	CoV;PbyV;CalV;CV;HpV;ParV;PcV;PMV;PyV;ReV;RV	Discrepancy between text total and total in supp table 2 - opted for the latter. Also 17 viral families identified in pooled NGS results but only 11 reported in PCR results from individual samples. Methods suggest PCR primers based on sequences detected in NGS but does not specify whether all viruses included. AdV one of most detected in NGS was not detected in PCR but unable to confirm whether P…
24	Viral	Parvoviridae	4440	78	0	0	CoV;PbyV;CalV;CV;HpV;ParV;PcV;PMV;PyV;ReV;RV	Discrepancy between text total and total in supp table 2 - opted for the latter. Also 17 viral families identified in pooled NGS results but only 11 reported in PCR results from individual samples. Methods suggest PCR primers based on sequences detected in NGS but does not specify whether all viruses included. AdV one of most detected in NGS was not detected in PCR but unable to confirm whether P…
24	Viral	Picornaviridae	4440	49	0	0	CoV;PbyV;CalV;CV;HpV;ParV;PcV;PMV;PyV;ReV;RV	Discrepancy between text total and total in supp table 2 - opted for the latter. Also 17 viral families identified in pooled NGS results but only 11 reported in PCR results from individual samples. Methods suggest PCR primers based on sequences detected in NGS but does not specify whether all viruses included. AdV one of most detected in NGS was not detected in PCR but unable to confirm whether P…
24	Viral	Paramyxoviridae	4440	58	0	0	CoV;PbyV;CalV;CV;HpV;ParV;PcV;PMV;PyV;ReV;RV	Discrepancy between text total and total in supp table 2 - opted for the latter. Also 17 viral families identified in pooled NGS results but only 11 reported in PCR results from individual samples. Methods suggest PCR primers based on sequences detected in NGS but does not specify whether all viruses included. AdV one of most detected in NGS was not detected in PCR but unable to confirm whether P…
24	Viral	Polyomaviridae	4440	16	0	0	CoV;PbyV;CalV;CV;HpV;ParV;PcV;PMV;PyV;ReV;RV	Discrepancy between text total and total in supp table 2 - opted for the latter. Also 17 viral families identified in pooled NGS results but only 11 reported in PCR results from individual samples. Methods suggest PCR primers based on sequences detected in NGS but does not specify whether all viruses included. AdV one of most detected in NGS was not detected in PCR but unable to confirm whether P…
24	Viral	Reoviridae	4440	15	0	0	CoV;PbyV;CalV;CV;HpV;ParV;PcV;PMV;PyV;ReV;RV	Discrepancy between text total and total in supp table 2 - opted for the latter. Also 17 viral families identified in pooled NGS results but only 11 reported in PCR results from individual samples. Methods suggest PCR primers based on sequences detected in NGS but does not specify whether all viruses included. AdV one of most detected in NGS was not detected in PCR but unable to confirm whether P…
24	Viral	Rhabdoviridae	4440	1	0	0	CoV;PbyV;CalV;CV;HpV;ParV;PcV;PMV;PyV;ReV;RV	Discrepancy between text total and total in supp table 2 - opted for the latter. Also 17 viral families identified in pooled NGS results but only 11 reported in PCR results from individual samples. Methods suggest PCR primers based on sequences detected in NGS but does not specify whether all viruses included. AdV one of most detected in NGS was not detected in PCR but unable to confirm whether P…
24	Host	Miniopteridae	240	97	2	0.0206186	CoV;PbyV;CalV;CV;HpV;ParV;PcV;PMV;PyV;ReV;RV	Discrepancy between text total and total in supp table 2 - opted for the latter. Also 17 viral families identified in pooled NGS results but only 11 reported in PCR results from individual samples. Methods suggest PCR primers based on sequences detected in NGS but does not specify whether all viruses included. AdV one of most detected in NGS was not detected in PCR but unable to confirm whether P…
24	Host	Emballonuridae	66	0	0		CoV;PbyV;CalV;CV;HpV;ParV;PcV;PMV;PyV;ReV;RV	Discrepancy between text total and total in supp table 2 - opted for the latter. Also 17 viral families identified in pooled NGS results but only 11 reported in PCR results from individual samples. Methods suggest PCR primers based on sequences detected in NGS but does not specify whether all viruses included. AdV one of most detected in NGS was not detected in PCR but unable to confirm whether P…
24	Host	Hipposideridae	477	24	0	0	CoV;PbyV;CalV;CV;HpV;ParV;PcV;PMV;PyV;ReV;RV	Discrepancy between text total and total in supp table 2 - opted for the latter. Also 17 viral families identified in pooled NGS results but only 11 reported in PCR results from individual samples. Methods suggest PCR primers based on sequences detected in NGS but does not specify whether all viruses included. AdV one of most detected in NGS was not detected in PCR but unable to confirm whether P…
24	Host	Molossidae	26	4	0	0	CoV;PbyV;CalV;CV;HpV;ParV;PcV;PMV;PyV;ReV;RV	Discrepancy between text total and total in supp table 2 - opted for the latter. Also 17 viral families identified in pooled NGS results but only 11 reported in PCR results from individual samples. Methods suggest PCR primers based on sequences detected in NGS but does not specify whether all viruses included. AdV one of most detected in NGS was not detected in PCR but unable to confirm whether P…
24	Host	Pteropodidae	307	0	0		CoV;PbyV;CalV;CV;HpV;ParV;PcV;PMV;PyV;ReV;RV	Discrepancy between text total and total in supp table 2 - opted for the latter. Also 17 viral families identified in pooled NGS results but only 11 reported in PCR results from individual samples. Methods suggest PCR primers based on sequences detected in NGS but does not specify whether all viruses included. AdV one of most detected in NGS was not detected in PCR but unable to confirm whether P…
24	Host	Rhinolophidae	1779	330	0	0	CoV;PbyV;CalV;CV;HpV;ParV;PcV;PMV;PyV;ReV;RV	Discrepancy between text total and total in supp table 2 - opted for the latter. Also 17 viral families identified in pooled NGS results but only 11 reported in PCR results from individual samples. Methods suggest PCR primers based on sequences detected in NGS but does not specify whether all viruses included. AdV one of most detected in NGS was not detected in PCR but unable to confirm whether P…
24	Host	Vespertilionidae	1545	214	0	0	CoV;PbyV;CalV;CV;HpV;ParV;PcV;PMV;PyV;ReV;RV	Discrepancy between text total and total in supp table 2 - opted for the latter. Also 17 viral families identified in pooled NGS results but only 11 reported in PCR results from individual samples. Methods suggest PCR primers based on sequences detected in NGS but does not specify whether all viruses included. AdV one of most detected in NGS was not detected in PCR but unable to confirm whether P…
25	Study		145				CoV;AstV;AdV;CV;PMV;HntV	Table 1 displays positive results by host species and viral family - M. fimbriatus has many more positive for virus than were sampled indicating that coinfection must have been detected but has not been reported.
25	Viral	Coronaviridae	145	22		0	CoV;AstV;AdV;CV;PMV;HntV	Table 1 displays positive results by host species and viral family - M. fimbriatus has many more positive for virus than were sampled indicating that coinfection must have been detected but has not been reported.
25	Viral	Astroviridae	145	31		0	CoV;AstV;AdV;CV;PMV;HntV	Table 1 displays positive results by host species and viral family - M. fimbriatus has many more positive for virus than were sampled indicating that coinfection must have been detected but has not been reported.
25	Viral	Adenoviridae	145	29		0	CoV;AstV;AdV;CV;PMV;HntV	Table 1 displays positive results by host species and viral family - M. fimbriatus has many more positive for virus than were sampled indicating that coinfection must have been detected but has not been reported.
25	Viral	Circoviridae	145	51		0	CoV;AstV;AdV;CV;PMV;HntV	Table 1 displays positive results by host species and viral family - M. fimbriatus has many more positive for virus than were sampled indicating that coinfection must have been detected but has not been reported.
25	Viral	Paramyxoviridae	145	0	0		CoV;AstV;AdV;CV;PMV;HntV	Table 1 displays positive results by host species and viral family - M. fimbriatus has many more positive for virus than were sampled indicating that coinfection must have been detected but has not been reported.
25	Viral	Hantaviridae	145	0	0		CoV;AstV;AdV;CV;PMV;HntV	Table 1 displays positive results by host species and viral family - M. fimbriatus has many more positive for virus than were sampled indicating that coinfection must have been detected but has not been reported.
25	Host	Vespertilionidae	127	133		0	CoV;AstV;AdV;CV;PMV;HntV	Table 1 displays positive results by host species and viral family - M. fimbriatus has many more positive for virus than were sampled indicating that coinfection must have been detected but has not been reported.
25	Host	Rhinolophidae	18	4		0	CoV;AstV;AdV;CV;PMV;HntV	Table 1 displays positive results by host species and viral family - M. fimbriatus has many more positive for virus than were sampled indicating that coinfection must have been detected but has not been reported.
26	Study		602	84	2	0.0238095	CoV	Results from text, '84 positive samples from 602' and 'Co-infections by two strains of different clades were detected in two samples, Rs3262 and Rs4087'. Host info only provided for subset of results, Rs at beginning of sample id refers to species Rhinolophus sinicus, but total number tested not provided.
26	Viral	Coronaviridae	602	84	2	0.0238095	CoV	Results from text, '84 positive samples from 602' and 'Co-infections by two strains of different clades were detected in two samples, Rs3262 and Rs4087'. Host info only provided for subset of results, Rs at beginning of sample id refers to species Rhinolophus sinicus, but total number tested not provided.
26	Host	Rhinolophidae			2		CoV	Results from text, '84 positive samples from 602' and 'Co-infections by two strains of different clades were detected in two samples, Rs3262 and Rs4087'. Host info only provided for subset of results, Rs at beginning of sample id refers to species Rhinolophus sinicus, but total number tested not provided.
26	Host	Unknown	602	84		0	CoV	Results from text, '84 positive samples from 602' and 'Co-infections by two strains of different clades were detected in two samples, Rs3262 and Rs4087'. Host info only provided for subset of results, Rs at beginning of sample id refers to species Rhinolophus sinicus, but total number tested not provided.
27	Study		1876	100	5	0.05	AstV	Text states in 5 samples multiple differing sequences were obtained after cloning, sequences differed by 5.2% - 43.1% for nucleotides and 4.8% - 43.5% for amino acids. Does not provide host info.
27	Viral	Astroviridae	1876	100	5	0.05	AstV	Text states in 5 samples multiple differing sequences were obtained after cloning, sequences differed by 5.2% - 43.1% for nucleotides and 4.8% - 43.5% for amino acids. Does not provide host info.
27	Host	Unknown			5		AstV	Text states in 5 samples multiple differing sequences were obtained after cloning, sequences differed by 5.2% - 43.1% for nucleotides and 4.8% - 43.5% for amino acids. Does not provide host info.
27	Host	Emballonuridae	147	4		0	AstV	Text states in 5 samples multiple differing sequences were obtained after cloning, sequences differed by 5.2% - 43.1% for nucleotides and 4.8% - 43.5% for amino acids. Does not provide host info.
27	Host	Vespertilionidae	634	60		0	AstV	Text states in 5 samples multiple differing sequences were obtained after cloning, sequences differed by 5.2% - 43.1% for nucleotides and 4.8% - 43.5% for amino acids. Does not provide host info.
27	Host	Hipposideridae	37	2		0	AstV	Text states in 5 samples multiple differing sequences were obtained after cloning, sequences differed by 5.2% - 43.1% for nucleotides and 4.8% - 43.5% for amino acids. Does not provide host info.
27	Host	Megadermatidae	21	2		0	AstV	Text states in 5 samples multiple differing sequences were obtained after cloning, sequences differed by 5.2% - 43.1% for nucleotides and 4.8% - 43.5% for amino acids. Does not provide host info.
27	Host	Pteropodidae	882	27		0	AstV	Text states in 5 samples multiple differing sequences were obtained after cloning, sequences differed by 5.2% - 43.1% for nucleotides and 4.8% - 43.5% for amino acids. Does not provide host info.
27	Host	Rhinolophidae	155	5		0	AstV	Text states in 5 samples multiple differing sequences were obtained after cloning, sequences differed by 5.2% - 43.1% for nucleotides and 4.8% - 43.5% for amino acids. Does not provide host info.
28	Study		5377	216		0	ParV	Results from table 1 and text ."Interestingly, different parvoviruses were found to be present in the same bat samples in this study, suggesting co-infection of a single host" is written in the text though this data isn't presented apart from "Rs-BtBoV5 was detected during genome sequencing of Rs-BtBoV2 from the same alimentary sample of an R. sinicus bat" in the text. Unable to quantify total nu…
28	Viral	Parvoviridae	5377	216		0	ParV	Results from table 1 and text ."Interestingly, different parvoviruses were found to be present in the same bat samples in this study, suggesting co-infection of a single host" is written in the text though this data isn't presented apart from "Rs-BtBoV5 was detected during genome sequencing of Rs-BtBoV2 from the same alimentary sample of an R. sinicus bat" in the text. Unable to quantify total nu…
28	Host	Rhinolophidae	1923	152		0	ParV	Results from table 1 and text ."Interestingly, different parvoviruses were found to be present in the same bat samples in this study, suggesting co-infection of a single host" is written in the text though this data isn't presented apart from "Rs-BtBoV5 was detected during genome sequencing of Rs-BtBoV2 from the same alimentary sample of an R. sinicus bat" in the text. Unable to quantify total nu…
28	Host	Hipposideridae	938	4		0	ParV	Results from table 1 and text ."Interestingly, different parvoviruses were found to be present in the same bat samples in this study, suggesting co-infection of a single host" is written in the text though this data isn't presented apart from "Rs-BtBoV5 was detected during genome sequencing of Rs-BtBoV2 from the same alimentary sample of an R. sinicus bat" in the text. Unable to quantify total nu…
28	Host	Miniopteridae	874	7		0	ParV	Results from table 1 and text ."Interestingly, different parvoviruses were found to be present in the same bat samples in this study, suggesting co-infection of a single host" is written in the text though this data isn't presented apart from "Rs-BtBoV5 was detected during genome sequencing of Rs-BtBoV2 from the same alimentary sample of an R. sinicus bat" in the text. Unable to quantify total nu…
28	Host	Vespertilionidae	1072	51		0	ParV	Results from table 1 and text ."Interestingly, different parvoviruses were found to be present in the same bat samples in this study, suggesting co-infection of a single host" is written in the text though this data isn't presented apart from "Rs-BtBoV5 was detected during genome sequencing of Rs-BtBoV2 from the same alimentary sample of an R. sinicus bat" in the text. Unable to quantify total nu…
28	Host	Pteropodidae	570	2		0	ParV	Results from table 1 and text ."Interestingly, different parvoviruses were found to be present in the same bat samples in this study, suggesting co-infection of a single host" is written in the text though this data isn't presented apart from "Rs-BtBoV5 was detected during genome sequencing of Rs-BtBoV2 from the same alimentary sample of an R. sinicus bat" in the text. Unable to quantify total nu…
29	Study		1004	63	11	0.174603	CoV;AdV;PMV;PcV;HpV;HntV	Results from tables 1 and 2. Gives 63 total positive (74 individual detections - 11 paired coinfections), and 11 coinfected.
29	Viral	Coronaviridae	1004	50	11	0.22	CoV;AdV;PMV;PcV;HpV;HntV	Results from tables 1 and 2. Gives 63 total positive (74 individual detections - 11 paired coinfections), and 11 coinfected.
29	Viral	Adenoviridae	1004	22	10	0.454545	CoV;AdV;PMV;PcV;HpV;HntV	Results from tables 1 and 2. Gives 63 total positive (74 individual detections - 11 paired coinfections), and 11 coinfected.
29	Viral	Paramyxoviridae	1004	2	1	0.5	CoV;AdV;PMV;PcV;HpV;HntV	Results from tables 1 and 2. Gives 63 total positive (74 individual detections - 11 paired coinfections), and 11 coinfected.
29	Viral	Picornaviridae	207	0	0		CoV;AdV;PMV;PcV;HpV;HntV	Text in methods mentions 207 samples selected from 6 bat species for hep A, hep E, and hantaV PCR but does not provide exact numbers on host families tested.
29	Viral	Hepeviridae	207	0	0		CoV;AdV;PMV;PcV;HpV;HntV	Text in methods mentions 207 samples selected from 6 bat species for hep A, hep E, and hantaV PCR but does not provide exact numbers on host families tested.
29	Viral	Hantaviridae	207	0	0		CoV;AdV;PMV;PcV;HpV;HntV	Text in methods mentions 207 samples selected from 6 bat species for hep A, hep E, and hantaV PCR but does not provide exact numbers on host families tested.
29	Host	Miniopteridae	78	24	1	0.0416667	CoV;AdV;PMV;PcV;HpV;HntV	Results from tables 1 and 2. Gives 63 total positive (74 individual detections - 11 paired coinfections), and 11 coinfected.
29	Host	Vespertilionidae	145	32	10	0.3125	CoV;AdV;PMV;PcV;HpV;HntV	Results from tables 1 and 2. Gives 63 total positive (74 individual detections - 11 paired coinfections), and 11 coinfected.
29	Host	Pteropodidae	2	0	0		CoV;AdV;PMV;PcV;HpV;HntV	Results from tables 1 and 2. Gives 63 total positive (74 individual detections - 11 paired coinfections), and 11 coinfected.
29	Host	Rhinolophidae	358	3	0	0	CoV;AdV;PMV;PcV;HpV;HntV	Results from tables 1 and 2. Gives 63 total positive (74 individual detections - 11 paired coinfections), and 11 coinfected.
29	Host	Hipposideridae	421	4	0	0	CoV;AdV;PMV;PcV;HpV;HntV	Results from tables 1 and 2. Gives 63 total positive (74 individual detections - 11 paired coinfections), and 11 coinfected.
30	Study		135	13	3	0.230769	Unclass	Text states "In three bat fecal samples (16715_52, 16715_61, and 16715_71) two distinct basaviruses were identified."
30	Viral	Unclassified	135	13	3	0.230769	Unclass	Text states "In three bat fecal samples (16715_52, 16715_61, and 16715_71) two distinct basaviruses were identified."
30	Host	Vespertilionidae	135	13	3	0.230769	Unclass	Text states "In three bat fecal samples (16715_52, 16715_61, and 16715_71) two distinct basaviruses were identified."
31	Study		302	38	1	0.0263158	CoV;PMV	Results from text and table 1 - total positive in table 1 includes coinfected individual twice hence difference in reported number positive in database.
31	Viral	Coronaviridae	302	36	1	0.0277778	CoV;PMV	Results from text and table 1 - total positive in table 1 includes coinfected individual twice hence difference in reported number positive in database.
31	Viral	Paramyxoviridae	302	3	1	0.333333	CoV;PMV	Results from text and table 1 - total positive in table 1 includes coinfected individual twice hence difference in reported number positive in database.
31	Host	Vespertilionidae	263	20	1	0.05	CoV;PMV	Results from text and table 1 - total positive in table 1 includes coinfected individual twice hence difference in reported number positive in database.
31	Host	Rhinolophidae	39	18	0	0	CoV;PMV	Results from text and table 1 - total positive in table 1 includes coinfected individual twice hence difference in reported number positive in database.
32	Study		364	80	15	0.1875	CoV;AstV	Results from tables 2 and 4 and text. Table totals = 365 while text states 364, included 365 as total individuals tested.
32	Viral	Coronaviridae	364	17	15	0.882353	CoV;AstV	Results from tables 2 and 4 and text. Table totals = 365 while text states 364, included 365 as total individuals tested.
32	Viral	Astroviridae	364	78	15	0.192308	CoV;AstV	Results from tables 2 and 4 and text. Table totals = 365 while text states 364, included 365 as total individuals tested.
32	Host	Hipposideridae	110	46	15	0.326087	CoV;AstV	Results from tables 2 and 4 and text. Table totals = 365 while text states 364, included 365 as total individuals tested.
32	Host	Vespertilionidae	171	18	0	0	CoV;AstV	Results from tables 2 and 4 and text. Table totals = 365 while text states 364, included 365 as total individuals tested.
32	Host	Rhinolophidae	84	16	0	0	CoV;AstV	Results from tables 2 and 4 and text. Table totals = 365 while text states 364, included 365 as total individuals tested.
33	Study		318	28	3	0.107143	FlaV	Results from text - DENV1 in 5, DENV2 in 14, DENV3 in 2 and DENV4 in 10 of 28 positives. 2x coinfected with DENV2/4 and one with DENV2/3.
33	Viral	Flaviviridae	318	28	3	0.107143	FlaV	Results from text - DENV1 in 5, DENV2 in 14, DENV3 in 2 and DENV4 in 10 of 28 positives. 2x coinfected with DENV2/4 and one with DENV2/3.
33	Host	Molossidae	274	21	3	0.142857	FlaV	Results from text - DENV1 in 5, DENV2 in 14, DENV3 in 2 and DENV4 in 10 of 28 positives. 2x coinfected with DENV2/4 and one with DENV2/3.
33	Host	Emballonuridae	5	0	0		FlaV	Results from text - DENV1 in 5, DENV2 in 14, DENV3 in 2 and DENV4 in 10 of 28 positives. 2x coinfected with DENV2/4 and one with DENV2/3.
33	Host	Vespertilionidae	28	6	0	0	FlaV	Results from text - DENV1 in 5, DENV2 in 14, DENV3 in 2 and DENV4 in 10 of 28 positives. 2x coinfected with DENV2/4 and one with DENV2/3.
33	Host	Phyllostomidae	11	1	0	0	FlaV	Results from text - DENV1 in 5, DENV2 in 14, DENV3 in 2 and DENV4 in 10 of 28 positives. 2x coinfected with DENV2/4 and one with DENV2/3.
34	Study		3334	300	2	0.00666667	CoV;FV;ReV;AstV;AdV;PyV;PMV;CalV;FlaV	Text provides total samples assessed as 3334 and 2 individuals found co-infected with different strains of astrovirus. Table 1 provides results for astrovirus, calicivirus, coronavirus, paramyxovirus and rotavirus screening. Numbers tested differ between viruses. Host info provided for positive individuals but not total numbers tested. Total positive is sum of the positive results for each family…
34	Viral	Astroviridae	1029	130	2	0.0153846	CoV;FV;ReV;AstV;AdV;PyV;PMV;CalV;FlaV	Text provides total samples assessed as 3334 and 2 individuals found co-infected with different strains of astrovirus. Table 1 provides results for astrovirus, calicivirus, coronavirus, paramyxovirus and rotavirus screening. Numbers tested differ between viruses. Host info provided for positive individuals but not total numbers tested.
34	Viral	Caliciviridae	1029	3	0	0	CoV;FV;ReV;AstV;AdV;PyV;PMV;CalV;FlaV	Text provides total samples assessed as 3334 and 2 individuals found co-infected with different strains of astrovirus. Table 1 provides results for astrovirus, calicivirus, coronavirus, paramyxovirus and rotavirus screening. Numbers tested differ between viruses. Host info provided for positive individuals but not total numbers tested.
34	Viral	Coronaviridae	2014	80	0	0	CoV;FV;ReV;AstV;AdV;PyV;PMV;CalV;FlaV	Text provides total samples assessed as 3334 and 2 individuals found co-infected with different strains of astrovirus. Table 1 provides results for astrovirus, calicivirus, coronavirus, paramyxovirus and rotavirus screening. Numbers tested differ between viruses. Host info provided for positive individuals but not total numbers tested.
34	Viral	Paramyxoviridae	2377	58	0	0	CoV;FV;ReV;AstV;AdV;PyV;PMV;CalV;FlaV	Text provides total samples assessed as 3334 and 2 individuals found co-infected with different strains of astrovirus. Table 1 provides results for astrovirus, calicivirus, coronavirus, paramyxovirus and rotavirus screening. Numbers tested differ between viruses. Host info provided for positive individuals but not total numbers tested.
34	Viral	Reoviridae	1029	2	0	0	CoV;FV;ReV;AstV;AdV;PyV;PMV;CalV;FlaV	Text provides total samples assessed as 3334 and 2 individuals found co-infected with different strains of astrovirus. Table 1 provides results for astrovirus, calicivirus, coronavirus, paramyxovirus and rotavirus screening. Numbers tested differ between viruses. Host info provided for positive individuals but not total numbers tested.
34	Viral	Adenoviridae		27	0	0	CoV;FV;ReV;AstV;AdV;PyV;PMV;CalV;FlaV	Supp figure provides 27 adenovirus sequences identified in this study, does not provide total number positive or tested.
34	Viral	Polyomaviridae			0		CoV;FV;ReV;AstV;AdV;PyV;PMV;CalV;FlaV	1.65% positive rate for polyomaviruses given in text though number tested not provided.
34	Viral	Flaviviridae		2	0	0	CoV;FV;ReV;AstV;AdV;PyV;PMV;CalV;FlaV	Only provides number of sequences detected, not number samples tested.
34	Viral	Filoviridae		0	0		CoV;FV;ReV;AstV;AdV;PyV;PMV;CalV;FlaV	Text mentions no filoviruses detected but does not provide number tested.
34	Host	Pteropodidae		32	2	0.0625	CoV;FV;ReV;AstV;AdV;PyV;PMV;CalV;FlaV	Text provides total samples assessed as 3334 and 2 individuals found co-infected with different strains of astrovirus. Table 1 provides results for astrovirus, calicivirus, coronavirus, paramyxovirus and rotavirus screening. Numbers tested differ between viruses. Host info provided for positive individuals but not total numbers tested.
35	Study		150	20	1	0.05	FV	Results from table 1 and text.
35	Viral	Filoviridae	150	20	1	0.05	FV	Results from table 1 and text.
35	Host	Pteropodidae	85	20	1	0.05	FV	Results from table 1 and text.
35	Host	Hipposideridae	30	0	0		FV	Results from table 1 and text.
35	Host	Rhinolophidae	4	0	0		FV	Results from table 1 and text.
35	Host	Vespertilionidae	30	0	0		FV	Results from table 1 and text.
35	Host	Miniopteridae	1	0	0		FV	Results from table 1 and text.
36	Study		177	32	2	0.0625	CoV	Results table displays two cases where single sample had two separate genomes detected, down as strains in NCBI database.
36	Viral	Coronaviridae	177	32	2	0.0625	CoV	Results table displays two cases where single sample had two separate genomes detected, down as strains in NCBI database.
36	Host	Vespertilionidae	177	32	2	0.0625	CoV	Results table displays two cases where single sample had two separate genomes detected, down as strains in NCBI database.
37	Study		367	68	2	0.0294118	CoV	Results from text.
37	Viral	Coronaviridae	367	68	2	0.0294118	CoV	Results from text.
37	Host	Pteropodidae	367	68	2	0.0294118	CoV	Results from text.
38	Study		183	71	3	0.0422535	HV	Results from text.
38	Viral	Herpesviridae	183	71	3	0.0422535	HV	Results from text.
38	Host	Pteropodidae	183	71	3	0.0422535	HV	Results from text.
39	Study		363	34		0	AstV	AstV PCR, positives cloned then sequenced. Different sequences identified in the same samples though exact numbers not provided. Results presented as samples with no host info, multiple samples will have come from the same host but not mentioned whether corresponding samples positive or have different viruses. Included in co-infection database as mentions presence of diverse sequences in single s…
39	Viral	Astroviridae	363	34		0	AstV	AstV PCR, positives cloned then sequenced. Different sequences identified in the same samples though exact numbers not provided. Results presented as samples with no host info, multiple samples will have come from the same host but not mentioned whether corresponding samples positive or have different viruses. Included in co-infection database as mentions presence of diverse sequences in single s…
39	Host	Unknown	363	34		0	AstV	AstV PCR, positives cloned then sequenced. Different sequences identified in the same samples though exact numbers not provided. Results presented as samples with no host info, multiple samples will have come from the same host but not mentioned whether corresponding samples positive or have different viruses. Included in co-infection database as mentions presence of diverse sequences in single s…
40	Study		72	29	4	0.137931	PcV;ReV;PyV;PV;AstV;CalV;CoV;AdV;PMV;Unclass	Coinfected samples KSA403, KSA410, KSA428, and KSA435 in Table 1. Prevalence data based on table 1. Total tested in table 2.
40	Viral	Adenoviridae	72	1	0	0	PcV;ReV;PyV;PV;AstV;CalV;CoV;AdV;PMV;Unclass	Coinfected samples KSA403, KSA410, KSA428, and KSA435 in Table 1. Prevalence data based on table 1. Total tested in table 2.
40	Viral	Astroviridae	72	8	4	0.5	PcV;ReV;PyV;PV;AstV;CalV;CoV;AdV;PMV;Unclass	Coinfected samples KSA403, KSA410, KSA428, and KSA435 in Table 1. Prevalence data based on table 1. Total tested in table 2.
40	Viral	Caliciviridae	72	1	1	1	PcV;ReV;PyV;PV;AstV;CalV;CoV;AdV;PMV;Unclass	Coinfected samples KSA403, KSA410, KSA428, and KSA435 in Table 1. Prevalence data based on table 1. Total tested in table 2.
40	Viral	Unclassified	72	1	0	0	PcV;ReV;PyV;PV;AstV;CalV;CoV;AdV;PMV;Unclass	Coinfected samples KSA403, KSA410, KSA428, and KSA435 in Table 1. Prevalence data based on table 1. Total tested in table 2.
40	Viral	Coronaviridae	72	4	0	0	PcV;ReV;PyV;PV;AstV;CalV;CoV;AdV;PMV;Unclass	Coinfected samples KSA403, KSA410, KSA428, and KSA435 in Table 1. Prevalence data based on table 1. Total tested in table 2.
40	Viral	Picornaviridae	72	9	1	0.111111	PcV;ReV;PyV;PV;AstV;CalV;CoV;AdV;PMV;Unclass	Coinfected samples KSA403, KSA410, KSA428, and KSA435 in Table 1. Prevalence data based on table 1. Total tested in table 2.
40	Viral	Paramyxoviridae	72	1	0	0	PcV;ReV;PyV;PV;AstV;CalV;CoV;AdV;PMV;Unclass	Coinfected samples KSA403, KSA410, KSA428, and KSA435 in Table 1. Prevalence data based on table 1. Total tested in table 2.
40	Viral	Papillomaviridae	72	4	1	0.25	PcV;ReV;PyV;PV;AstV;CalV;CoV;AdV;PMV;Unclass	Coinfected samples KSA403, KSA410, KSA428, and KSA435 in Table 1. Prevalence data based on table 1. Total tested in table 2.
40	Viral	Polyomaviridae	72	1	1	1	PcV;ReV;PyV;PV;AstV;CalV;CoV;AdV;PMV;Unclass	Coinfected samples KSA403, KSA410, KSA428, and KSA435 in Table 1. Prevalence data based on table 1. Total tested in table 2.
40	Viral	Reoviridae	72	5	2	0.4	PcV;ReV;PyV;PV;AstV;CalV;CoV;AdV;PMV;Unclass	Coinfected samples KSA403, KSA410, KSA428, and KSA435 in Table 1. Prevalence data based on table 1. Total tested in table 2.
40	Host	Emballonuridae	17	9	2	0.222222	PcV;ReV;PyV;PV;AstV;CalV;CoV;AdV;PMV;Unclass	Coinfected samples KSA403, KSA410, KSA428, and KSA435 in Table 1. Prevalence data based on table 1. Total tested in table 2.
40	Host	Pteropodidae	26	10	2	0.2	PcV;ReV;PyV;PV;AstV;CalV;CoV;AdV;PMV;Unclass	Coinfected samples KSA403, KSA410, KSA428, and KSA435 in Table 1. Prevalence data based on table 1. Total tested in table 2.
40	Host	Rhinopomatidae	29	10	0	0	PcV;ReV;PyV;PV;AstV;CalV;CoV;AdV;PMV;Unclass	Coinfected samples KSA403, KSA410, KSA428, and KSA435 in Table 1. Prevalence data based on table 1. Total tested in table 2.
41	Study		362	33	9	0.272727	PMV	Three coinfections mentioned in text , samples 3760, 3777, and 2240. Fig 3 identifies further coinfection based on samples taken from additional tissue sites, samples 4169, 2763, 6464, 4341, 4347, 4251. Giving nine coinfections identified in total. Combined with table 3 totals for spleen samples (29/304) and urine (4/58) for total prevalence. Excluded all pooled or under roost samples.
41	Viral	Paramyxoviridae	362	33	9	0.272727	PMV	Three coinfections mentioned in text , samples 3760, 3777, and 2240. Fig 3 identifies further coinfection based on samples taken from additional tissue sites, samples 4169, 2763, 6464, 4341, 4347, 4251. Giving nine coinfections identified in total. Combined with table 3 totals for spleen samples (29/304) and urine (4/58) for total prevalence. Excluded all pooled or under roost samples.
41	Host	Pteropodidae	362	33	9	0.272727	PMV	Three coinfections mentioned in text , samples 3760, 3777, and 2240. Fig 3 identifies further coinfection based on samples taken from additional tissue sites, samples 4169, 2763, 6464, 4341, 4347, 4251. Giving nine coinfections identified in total. Combined with table 3 totals for spleen samples (29/304) and urine (4/58) for total prevalence. Excluded all pooled or under roost samples.
42	Study		571	160	21	0.13125	CoV;PMV;AdV	Results from table 5 and coinfections in text.
42	Viral	Adenoviridae	571	62	18	0.290323	CoV;PMV;AdV	Results from table 5 and coinfections in text.
42	Viral	Coronaviridae	571	102	21	0.205882	CoV;PMV;AdV	Results from table 5 and coinfections in text.
42	Viral	Paramyxoviridae	571	18	4	0.222222	CoV;PMV;AdV	Results from table 5 and coinfections in text.
42	Host	Vespertilionidae	559	159	21	0.132075	CoV;PMV;AdV	Results from table 5 and coinfections in text.
42	Host	Molossidae	12	1	0	0	CoV;PMV;AdV	Results from table 5 and coinfections in text.
43	Study		128	124	3	0.0241935	HV;RV	Supp info show 128 individual bats having saliva samples tested for both HV and RV, 124 positive for HV and 1 positive for RV. Bat id 6024 positive for both. Text says two HV positive samples (10144 and 10148) tested for multiple HV strains and both found to have multiple strains. Included in samples being assessed for RV, giving 3x total bats with coinfections detected.
43	Viral	Herpesviridae	128	124	3	0.0241935	HV;RV	Supp info show 128 individual bats having saliva samples tested for both HV and RV, 124 positive for HV and 1 positive for RV. Bat id 6024 positive for both. Text says two HV positive samples (10144 and 10148) tested for multiple HV strains and both found to have multiple strains. Included in samples being assessed for RV, giving 3x total bats with coinfections detected.
43	Viral	Rhabdoviridae	128	1	1	1	HV;RV	Supp info show 128 individual bats having saliva samples tested for both HV and RV, 124 positive for HV and 1 positive for RV. Bat id 6024 positive for both. Text says two HV positive samples (10144 and 10148) tested for multiple HV strains and both found to have multiple strains. Included in samples being assessed for RV, giving 3x total bats with coinfections detected.
43	Host	Phyllostomidae	128	124	3	0.0241935	HV;RV	Supp info show 128 individual bats having saliva samples tested for both HV and RV, 124 positive for HV and 1 positive for RV. Bat id 6024 positive for both. Text says two HV positive samples (10144 and 10148) tested for multiple HV strains and both found to have multiple strains. Included in samples being assessed for RV, giving 3x total bats with coinfections detected.
44	Study		195	39	6	0.153846	HV	Coinfection result based on dpol results reported in text and table 1.
44	Viral	Herpesviridae	195	39	6	0.153846	HV	Coinfection result based on dpol results reported in text and table 1.
44	Host	Phyllostomidae	126	28	6	0.214286	HV	Coinfection result based on dpol results reported in text and table 1.
44	Host	Mormoopidae	20	1	0	0	HV	Coinfection result based on dpol results reported in text and table 1.
44	Host	Molossidae	49	4	0	0	HV	Coinfection result based on dpol results reported in text and table 1.
45	Study		319	35	1	0.0285714	CoV	Result from text and tables 2 and 3.
45	Viral	Coronaviridae	319	35	1	0.0285714	CoV	Result from text and tables 2 and 3.
45	Host	Pteropodidae	274	25	1	0.04	CoV	Result from text and tables 2 and 3.
45	Host	Hipposideridae	21	7	0	0	CoV	Result from text and tables 2 and 3.
45	Host	Molossidae	13	0	0		CoV	Result from text and tables 2 and 3.
45	Host	Nycteridae	3	1	0	0	CoV	Result from text and tables 2 and 3.
45	Host	Rhinolophidae	5	2	0	0	CoV	Result from text and tables 2 and 3.
45	Host	Vespertilionidae	3	0	0		CoV	Result from text and tables 2 and 3.
46	Study		74	17	2	0.117647	PcV;CoV;RTV	Coinfections mentioned in text and results from supp table 2 - disparity between total tested in table and text.
46	Viral	Coronaviridae	74	8	1	0.125	PcV;CoV;RTV	Coinfections mentioned in text and results from supp table 2 - disparity between total tested in table and text.
46	Viral	Picornaviridae	74	1	1	1	PcV;CoV;RTV	Coinfections mentioned in text and results from supp table 2 - disparity between total tested in table and text.
46	Viral	Retroviridae	74	9	1	0.111111	PcV;CoV;RTV	Coinfections mentioned in text and results from supp table 2 - disparity between total tested in table and text.
46	Viral	Reoviridae	74	0	0		PcV;CoV;RTV	Coinfections mentioned in text and results from supp table 2 - disparity between total tested in table and text.
46	Host	Miniopteridae	9	1	1	1	PcV;CoV;RTV	Coinfections mentioned in text and results from supp table 2 - disparity between total tested in table and text.
46	Host	Rhinolophidae	15	13	1	0.0769231	PcV;CoV;RTV	Coinfections mentioned in text and results from supp table 2 - disparity between total tested in table and text.
46	Host	Vespertilionidae	49	3	0	0	PcV;CoV;RTV	Coinfections mentioned in text and results from supp table 2 - disparity between total tested in table and text.
46	Host	Unknown	1	0	0		PcV;CoV;RTV	Coinfections mentioned in text and results from supp table 2 - disparity between total tested in table and text.
47	Study		1083	186	6	0.0322581	PyV	Results taken from text and Table S1.
47	Viral	Polyomaviridae	1083	186	6	0.0322581	PyV	Results taken from text and Table S1.
47	Host	Rhinolophidae	413	103	4	0.038835	PyV	Results taken from text and Table S1.
47	Host	Vespertilionidae	376	60	1	0.0166667	PyV	Results taken from text and Table S1.
47	Host	Pteropodidae	9	3	1	0.333333	PyV	Results taken from text and Table S1.
47	Host	Hipposideridae	210	7	0	0	PyV	Results taken from text and Table S1.
47	Host	Emballonuridae	35	11	0	0	PyV	Results taken from text and Table S1.
47	Host	Miniopteridae	40	2	0	0	PyV	Results taken from text and Table S1.
48	Study		464	7	1	0.142857	CoV	Results from table 1, only included individual bat results. Coinfection confirmed in Scotophilus heathii as no pooled samples collected. Excluded other coinfection results as unable to differentiate from pooled samples.
48	Viral	Coronaviridae	464	7	1	0.142857	CoV	Results from table 1, only included individual bat results. Coinfection confirmed in Scotophilus heathii as no pooled samples collected. Excluded other coinfection results as unable to differentiate from pooled samples.
48	Host	Vespertilionidae	13	3	1	0.333333	CoV	Results from table 1, only included individual bat results. Coinfection confirmed in Scotophilus heathii as no pooled samples collected. Excluded other coinfection results as unable to differentiate from pooled samples.
48	Host	Emballonuridae	3	1	0	0	CoV	Results from table 1, only included individual bat results. Coinfection confirmed in Scotophilus heathii as no pooled samples collected. Excluded other coinfection results as unable to differentiate from pooled samples.
48	Host	Molossidae	219	0	0		CoV	Results from table 1, only included individual bat results. Coinfection confirmed in Scotophilus heathii as no pooled samples collected. Excluded other coinfection results as unable to differentiate from pooled samples.
48	Host	Hipposideridae	98	3	0	0	CoV	Results from table 1, only included individual bat results. Coinfection confirmed in Scotophilus heathii as no pooled samples collected. Excluded other coinfection results as unable to differentiate from pooled samples.
48	Host	Craseonycteridae	31	0	0		CoV	Results from table 1, only included individual bat results. Coinfection confirmed in Scotophilus heathii as no pooled samples collected. Excluded other coinfection results as unable to differentiate from pooled samples.
48	Host	Pteropodidae	100	0	0		CoV	Results from table 1, only included individual bat results. Coinfection confirmed in Scotophilus heathii as no pooled samples collected. Excluded other coinfection results as unable to differentiate from pooled samples.
49	Study		586	25	1	0.04	CoV	Text and Table II identify sample MCL-20-Bat-76 as having two different CoVs in kidney and intestine samples. Other results from table 1.
49	Viral	Coronaviridae	586	25	1	0.04	CoV	Text and Table II identify sample MCL-20-Bat-76 as having two different CoVs in kidney and intestine samples. Other results from table 1.
49	Host	Pteropodidae	586	25	1	0.04	CoV	Text and Table II identify sample MCL-20-Bat-76 as having two different CoVs in kidney and intestine samples. Other results from table 1.
50	Study		45	30	2	0.0666667	AstV	Period prevalence used as resampling of individuals occurred. Co-infection comes from two viral groups identified in the same faecal sample, and two groups identified in a faecal and urine sample from the same individual on the same sampling occasion. See Table S1.
50	Viral	Astroviridae	45	30	2	0.0666667	AstV	Period prevalence used as resampling of individuals occurred. Co-infection comes from two viral groups identified in the same faecal sample, and two groups identified in a faecal and urine sample from the same individual on the same sampling occasion. See Table S1.
50	Host	Vespertilionidae	45	30	2	0.0666667	AstV	Period prevalence used as resampling of individuals occurred. Co-infection comes from two viral groups identified in the same faecal sample, and two groups identified in a faecal and urine sample from the same individual on the same sampling occasion. See Table S1.
51	Study		103	41	26	0.634146	PnV;PMV	Assumption based on description in methods 2.2 Sampling areas and sample collection that urine samples represent different individuals to kidney samples. Therefore total co-infections is 26 (3 urine and 23 kidney).
51	Viral	Paramyxoviridae	103	41	26	0.634146	PnV;PMV	Assumption based on description in methods 2.2 Sampling areas and sample collection that urine samples represent different individuals to kidney samples. Therefore total co-infections is 26 (3 urine and 23 kidney).
51	Viral	Pneumoviridae	103	0	0		PnV;PMV	Assumption based on description in methods 2.2 Sampling areas and sample collection that urine samples represent different individuals to kidney samples. Therefore total co-infections is 26 (3 urine and 23 kidney).
51	Host	Phyllostomidae	96	40	26	0.65	PnV;PMV	Assumption based on description in methods 2.2 Sampling areas and sample collection that urine samples represent different individuals to kidney samples. Therefore total co-infections is 26 (3 urine and 23 kidney).
51	Host	Mormoopidae	2	1	0	0	PnV;PMV	Assumption based on description in methods 2.2 Sampling areas and sample collection that urine samples represent different individuals to kidney samples. Therefore total co-infections is 26 (3 urine and 23 kidney).
51	Host	Molossidae	5	0	0		PnV;PMV	Assumption based on description in methods 2.2 Sampling areas and sample collection that urine samples represent different individuals to kidney samples. Therefore total co-infections is 26 (3 urine and 23 kidney).
52	Study		871	233	21	0.0901288	AstV;CoV;PMV	Results from supp file 2 and figs 1,2 and 3.
52	Viral	Astroviridae	871	142	20	0.140845	AstV;CoV;PMV	Results from supp file 2 and figs 1,2 and 3.
52	Viral	Coronaviridae	871	82	13	0.158537	AstV;CoV;PMV	Results from supp file 2 and figs 1,2 and 3.
52	Viral	Paramyxoviridae	871	32	11	0.34375	AstV;CoV;PMV	Results from supp file 2 and figs 1,2 and 3.
52	Host	Hipposideridae	78	22	3	0.136364	AstV;CoV;PMV	Results from supp file 2 and figs 1,2 and 3.
52	Host	Miniopteridae	95	58	3	0.0517241	AstV;CoV;PMV	Results from supp file 2 and figs 1,2 and 3.
52	Host	Molossidae	429	44	0	0	AstV;CoV;PMV	Results from supp file 2 and figs 1,2 and 3.
52	Host	Nycteridae	14	7	1	0.142857	AstV;CoV;PMV	Results from supp file 2 and figs 1,2 and 3.
52	Host	Pteropodidae	62	7	0	0	AstV;CoV;PMV	Results from supp file 2 and figs 1,2 and 3.
52	Host	Rhinolophidae	59	16	0	0	AstV;CoV;PMV	Results from supp file 2 and figs 1,2 and 3.
52	Host	Rhinonycteridae	115	76	14	0.184211	AstV;CoV;PMV	Results from supp file 2 and figs 1,2 and 3.
52	Host	Vespertilionidae	19	3	0	0	AstV;CoV;PMV	Results from supp file 2 and figs 1,2 and 3.
53	Study		121	41	14	0.341463	AdV;HV;NV;PMV;PhV;ReV	Results from supp materials as previous PCR results could be combined with NGS results. Unable to corroborate results from previous screening presented in table 2.
53	Viral	Adenoviridae	121	10	5	0.5	AdV;HV;NV;PMV;PhV;ReV	Results from supp materials as previous PCR results could be combined with NGS results. Unable to corroborate results from previous screening presented in table 2.
53	Viral	Herpesviridae	121	16	8	0.5	AdV;HV;NV;PMV;PhV;ReV	Results from supp materials as previous PCR results could be combined with NGS results. Unable to corroborate results from previous screening presented in table 2.
53	Viral	Nairoviridae	121	20	9	0.45	AdV;HV;NV;PMV;PhV;ReV	Results from supp materials as previous PCR results could be combined with NGS results. Unable to corroborate results from previous screening presented in table 2.
53	Viral	Paramyxoviridae	121	2	1	0.5	AdV;HV;NV;PMV;PhV;ReV	Results from supp materials as previous PCR results could be combined with NGS results. Unable to corroborate results from previous screening presented in table 2.
53	Viral	Phenuiviridae	121	6	5	0.833333	AdV;HV;NV;PMV;PhV;ReV	Results from supp materials as previous PCR results could be combined with NGS results. Unable to corroborate results from previous screening presented in table 2.
53	Viral	Reoviridae	121	1	0	0	AdV;HV;NV;PMV;PhV;ReV	Results from supp materials as previous PCR results could be combined with NGS results. Unable to corroborate results from previous screening presented in table 2.
53	Host	Vespertilionidae	121	41	14	0.341463	AdV;HV;NV;PMV;PhV;ReV	Results from supp materials as previous PCR results could be combined with NGS results. Unable to corroborate results from previous screening presented in table 2.
54	Study		1356	119	2	0.0168067	CoV	Results from Table S1 and S2, coinfections reported in text.
54	Viral	Coronaviridae	1356	119	2	0.0168067	CoV	Results from Table S1 and S2, coinfections reported in text.
54	Host	Hipposideridae	33	6	0	0	CoV	Results from Table S1 and S2, coinfections reported in text.
54	Host	Miniopteridae	16	3	1	0.333333	CoV	Results from Table S1 and S2, coinfections reported in text.
54	Host	Rhinolophidae	62	1	0	0	CoV	Results from Table S1 and S2, coinfections reported in text.
54	Host	Molossidae	180	14	0	0	CoV	Results from Table S1 and S2, coinfections reported in text.
54	Host	Pteropodidae	861	89	1	0.011236	CoV	Results from Table S1 and S2, coinfections reported in text.
54	Host	Vespertilionidae	165	1	0	0	CoV	Results from Table S1 and S2, coinfections reported in text.
54	Host	Nycteridae	9	0	0		CoV	Results from Table S1 and S2, coinfections reported in text.
54	Host	Rhinonycteridae	29	5	0	0	CoV	Results from Table S1 and S2, coinfections reported in text.
54	Host	Emballonuridae	1	0	0		CoV	Results from Table S1 and S2, coinfections reported in text.
55	Study		7	7	4	0.571429	CoV;AstV;PcV;PyV;CalV;ReV;Unclass	Results from Table 1 and text for astrovirus intrafamilial coinfection. Invertebrate viruses likely present as dietary viruses excluded.
55	Viral	Astroviridae	7	2	2	1	CoV;AstV;PcV;PyV;CalV;ReV;Unclass	Results from Table 1 and text for astrovirus intrafamilial coinfection. Invertebrate viruses likely present as dietary viruses excluded.
55	Viral	Caliciviridae	7	2	2	1	CoV;AstV;PcV;PyV;CalV;ReV;Unclass	Results from Table 1 and text for astrovirus intrafamilial coinfection. Invertebrate viruses likely present as dietary viruses excluded.
55	Viral	Coronaviridae	7	7	4	0.571429	CoV;AstV;PcV;PyV;CalV;ReV;Unclass	Results from Table 1 and text for astrovirus intrafamilial coinfection. Invertebrate viruses likely present as dietary viruses excluded.
55	Viral	Picornaviridae	7	1	1	1	CoV;AstV;PcV;PyV;CalV;ReV;Unclass	Results from Table 1 and text for astrovirus intrafamilial coinfection. Invertebrate viruses likely present as dietary viruses excluded.
55	Viral	Polyomaviridae	7	1	1	1	CoV;AstV;PcV;PyV;CalV;ReV;Unclass	Results from Table 1 and text for astrovirus intrafamilial coinfection. Invertebrate viruses likely present as dietary viruses excluded.
55	Viral	Reoviridae	7	1	1	1	CoV;AstV;PcV;PyV;CalV;ReV;Unclass	Results from Table 1 and text for astrovirus intrafamilial coinfection. Invertebrate viruses likely present as dietary viruses excluded.
55	Viral	Unclassified	7	1	1	1	CoV;AstV;PcV;PyV;CalV;ReV;Unclass	Results from Table 1 and text for astrovirus intrafamilial coinfection. Invertebrate viruses likely present as dietary viruses excluded.
55	Host	Vespertilionidae	7	7	4	0.571429	CoV;AstV;PcV;PyV;CalV;ReV;Unclass	Results from Table 1 and text for astrovirus intrafamilial coinfection. Invertebrate viruses likely present as dietary viruses excluded.
56	Study		179	120	68	0.566667	PcV	Text mentions "In our study, picornaviruses were found in 67% of bat samples, with 57% of these representing multiple picornavirus species detection from the same sample." - data extrapolated from this.
56	Viral	Picornaviridae	179	120	68	0.566667	PcV	Text mentions "In our study, picornaviruses were found in 67% of bat samples, with 57% of these representing multiple picornavirus species detection from the same sample." - data extrapolated from this.
56	Host	Vespertilionidae	179	120	68	0.566667	PcV	Text mentions "In our study, picornaviruses were found in 67% of bat samples, with 57% of these representing multiple picornavirus species detection from the same sample." - data extrapolated from this.
57	Study		2581	175	5	0.0285714	CoV	Text states "In 5 bats RNA corresponding to two different CoVs was found." Host data from table 3.
57	Viral	Coronaviridae	2581	175	5	0.0285714	CoV	Text states "In 5 bats RNA corresponding to two different CoVs was found." Host data from table 3.
57	Host	Unknown			5		CoV	Text states "In 5 bats RNA corresponding to two different CoVs was found." Host data from table 3.
57	Host	Pteropodidae	1144	50		0	CoV	Text states "In 5 bats RNA corresponding to two different CoVs was found." Host data from table 3.
57	Host	Hipposideridae	1035	92		0	CoV	Text states "In 5 bats RNA corresponding to two different CoVs was found." Host data from table 3.
57	Host	Rhinolophidae	25	1		0	CoV	Text states "In 5 bats RNA corresponding to two different CoVs was found." Host data from table 3.
57	Host	Molossidae	215	15		0	CoV	Text states "In 5 bats RNA corresponding to two different CoVs was found." Host data from table 3.
57	Host	Nycteridae	47	0			CoV	Text states "In 5 bats RNA corresponding to two different CoVs was found." Host data from table 3.
57	Host	Vespertilionidae	101	17		0	CoV	Text states "In 5 bats RNA corresponding to two different CoVs was found." Host data from table 3.
58	Study		98	12	5	0.416667	AstV;RV;HntV	Coinfection results from text and host prevalence from Table 1. Text mentions hantavirus screening of samples with manuscript in preparation. Could be further cases of coinfection identified.
58	Viral	Astroviridae	98	12	5	0.416667	AstV;RV;HntV	Coinfection results from text and host prevalence from Table 1. Text mentions hantavirus screening of samples with manuscript in preparation. Could be further cases of coinfection identified.
58	Viral	Rhabdoviridae	98	0	0		AstV;RV;HntV	Coinfection results from text and host prevalence from Table 1. Text mentions hantavirus screening of samples with manuscript in preparation. Could be further cases of coinfection identified.
58	Viral	Hantaviridae					AstV;RV;HntV	Coinfection results from text and host prevalence from Table 1. Text mentions hantavirus screening of samples with manuscript in preparation. Could be further cases of coinfection identified.
58	Host	Vespertilionidae	98	12	5	0.416667	AstV;RV;HntV	Coinfection results from text and host prevalence from Table 1. Text mentions hantavirus screening of samples with manuscript in preparation. Could be further cases of coinfection identified.
59	Study		2142	18	4	0.222222	ReV	Text mentions samples GKS-912, GKS-926, GKS-934 and K212 appeared to have a coinfection, as multiple genotypes were identified in these samples. Samples re-analysed, previous studies looking at other viral families, possible interfamilial coinfection detected but unable to corroborate previous results.
59	Viral	Reoviridae	2142	18	4	0.222222	ReV	Text mentions samples GKS-912, GKS-926, GKS-934 and K212 appeared to have a coinfection, as multiple genotypes were identified in these samples. Samples re-analysed, previous studies looking at other viral families, possible interfamilial coinfection detected but unable to corroborate previous results.
59	Host	Emballonuridae	10	0	0		ReV	Text mentions samples GKS-912, GKS-926, GKS-934 and K212 appeared to have a coinfection, as multiple genotypes were identified in these samples. Samples re-analysed, previous studies looking at other viral families, possible interfamilial coinfection detected but unable to corroborate previous results.
59	Host	Hipposideridae	314	12	3	0.25	ReV	Text mentions samples GKS-912, GKS-926, GKS-934 and K212 appeared to have a coinfection, as multiple genotypes were identified in these samples. Samples re-analysed, previous studies looking at other viral families, possible interfamilial coinfection detected but unable to corroborate previous results.
59	Host	Molossidae	2	0	0		ReV	Text mentions samples GKS-912, GKS-926, GKS-934 and K212 appeared to have a coinfection, as multiple genotypes were identified in these samples. Samples re-analysed, previous studies looking at other viral families, possible interfamilial coinfection detected but unable to corroborate previous results.
59	Host	Mormoopidae	21	0	0		ReV	Text mentions samples GKS-912, GKS-926, GKS-934 and K212 appeared to have a coinfection, as multiple genotypes were identified in these samples. Samples re-analysed, previous studies looking at other viral families, possible interfamilial coinfection detected but unable to corroborate previous results.
59	Host	Natalidae	3	0	0		ReV	Text mentions samples GKS-912, GKS-926, GKS-934 and K212 appeared to have a coinfection, as multiple genotypes were identified in these samples. Samples re-analysed, previous studies looking at other viral families, possible interfamilial coinfection detected but unable to corroborate previous results.
59	Host	Nycteridae	3	0	0		ReV	Text mentions samples GKS-912, GKS-926, GKS-934 and K212 appeared to have a coinfection, as multiple genotypes were identified in these samples. Samples re-analysed, previous studies looking at other viral families, possible interfamilial coinfection detected but unable to corroborate previous results.
59	Host	Phyllostomidae	332	1	0	0	ReV	Text mentions samples GKS-912, GKS-926, GKS-934 and K212 appeared to have a coinfection, as multiple genotypes were identified in these samples. Samples re-analysed, previous studies looking at other viral families, possible interfamilial coinfection detected but unable to corroborate previous results.
59	Host	Pteropodidae	237	1	1	1	ReV	Text mentions samples GKS-912, GKS-926, GKS-934 and K212 appeared to have a coinfection, as multiple genotypes were identified in these samples. Samples re-analysed, previous studies looking at other viral families, possible interfamilial coinfection detected but unable to corroborate previous results.
59	Host	Rhinolophidae	513	3	0	0	ReV	Text mentions samples GKS-912, GKS-926, GKS-934 and K212 appeared to have a coinfection, as multiple genotypes were identified in these samples. Samples re-analysed, previous studies looking at other viral families, possible interfamilial coinfection detected but unable to corroborate previous results.
59	Host	Vespertilionidae	707	1	0	0	ReV	Text mentions samples GKS-912, GKS-926, GKS-934 and K212 appeared to have a coinfection, as multiple genotypes were identified in these samples. Samples re-analysed, previous studies looking at other viral families, possible interfamilial coinfection detected but unable to corroborate previous results.
60	Study		98	11	1	0.0909091	PMV;RV	Text for coinfection results.
60	Viral	Paramyxoviridae	98	11	1	0.0909091	PMV;RV	Text for coinfection results.
60	Viral	Rhabdoviridae	98	3	1	0.333333	PMV;RV	Text for coinfection results.
60	Host	Pteropodidae	98	11	1	0.0909091	PMV;RV	Text for coinfection results.
61	Study		4117	40	3	0.075	PMV	Coinfection data taken from Tables S1 and S2.
61	Viral	Paramyxoviridae	4117	40	3	0.075	PMV	Coinfection data taken from Tables S1 and S2.
61	Host	Emballonuridae	1	0	0		PMV	Coinfection data taken from Tables S1 and S2.
61	Host	Hipposideridae	601	15	1	0.0666667	PMV	Coinfection data taken from Tables S1 and S2.
61	Host	Megadermatidae	6	0	0		PMV	Coinfection data taken from Tables S1 and S2.
61	Host	Miniopteridae	11	0	0		PMV	Coinfection data taken from Tables S1 and S2.
61	Host	Molossidae	47	0	0		PMV	Coinfection data taken from Tables S1 and S2.
61	Host	Mormoopidae	52	2	1	0.5	PMV	Coinfection data taken from Tables S1 and S2.
61	Host	Noctilionidae	1	0	0		PMV	Coinfection data taken from Tables S1 and S2.
61	Host	Nycteridae	1	0	0		PMV	Coinfection data taken from Tables S1 and S2.
61	Host	Phyllostomidae	1602	10	1	0.1	PMV	Coinfection data taken from Tables S1 and S2.
61	Host	Pteropodidae	203	0	0		PMV	Coinfection data taken from Tables S1 and S2.
61	Host	Rhinolophidae	681	8	0	0	PMV	Coinfection data taken from Tables S1 and S2.
61	Host	Vespertilionidae	130	1	0	0	PMV	Coinfection data taken from Tables S1 and S2.
62	Study		22	9	0		FlaV
62	Viral	Flaviviridae	22	9	0		FlaV
62	Host	Phyllostomidae	22	9	0		FlaV
63	Study		2	2	0		RTV
63	Viral	Retroviridae	2	2	0		RTV
63	Host	Phyllostomidae	2	2	0		RTV
64	Study		77	48	0		HV;RV;PnV
64	Viral	Herpesviridae	71	48	0		HV;RV;PnV
64	Viral	Rhabdoviridae	77	0	0		HV;RV;PnV
64	Viral	Pneumoviridae	77	0	0		HV;RV;PnV
64	Host	Molossidae	36	31	0		HV;RV;PnV
64	Host	Phyllostomidae	14	6	0		HV;RV;PnV
64	Host	Vespertilionidae	22	11	0		HV;RV;PnV
65	Study		4576	6	0		RV
65	Viral	Rhabdoviridae	4576	6	0		RV
65	Host	Vespertilionidae	1388	0	0		RV
65	Host	Rhinolophidae	1243	6	0		RV
65	Host	Hipposideridae	946	0	0		RV
65	Host	Pteropodidae	345	0	0		RV
65	Host	Miniopteridae	362	0	0		RV
65	Host	Emballonuridae	210	0	0		RV
65	Host	Megadermatidae	79	0	0		RV
65	Host	Molossidae	3	0	0		RV
66	Study		1982	23	0		RV
66	Viral	Rhabdoviridae	1982	23	0		RV
66	Host	Unknown	1982		0		RV
66	Host	Rhinolophidae		17	0		RV
66	Host	Miniopteridae		6	0		RV
67	Study		676	0	0		FV
67	Viral	Filoviridae	676	0	0		FV
67	Host	Pteropodidae	604	0	0		FV
67	Host	Hipposideridae	59	0	0		FV
67	Host	Molossidae	13	0	0		FV
68	Study		1236	16	0		RV
68	Viral	Rhabdoviridae	1236	16	0		RV
68	Host	Vespertilionidae	1236	16	0		RV
69	Study		202	50	0		PcV;FlaV;KV;HV;OMV;AdV;TgV;AnV;CV
69	Viral	Picornaviridae	202	2	0		PcV;FlaV;KV;HV;OMV;AdV;TgV;AnV;CV
69	Viral	Flaviviridae	202	0	0		PcV;FlaV;KV;HV;OMV;AdV;TgV;AnV;CV
69	Viral	Kolmioviridae	202	0	0		PcV;FlaV;KV;HV;OMV;AdV;TgV;AnV;CV
69	Viral	Herpesviridae	202	42	0		PcV;FlaV;KV;HV;OMV;AdV;TgV;AnV;CV
69	Viral	Orthomyxoviridae	202	6	0		PcV;FlaV;KV;HV;OMV;AdV;TgV;AnV;CV
69	Viral	Adenoviridae	202	0	0		PcV;FlaV;KV;HV;OMV;AdV;TgV;AnV;CV
69	Viral	Togaviridae	202	0	0		PcV;FlaV;KV;HV;OMV;AdV;TgV;AnV;CV
69	Viral	Anelloviridae	202	0	0		PcV;FlaV;KV;HV;OMV;AdV;TgV;AnV;CV
69	Viral	Circoviridae	202	0	0		PcV;FlaV;KV;HV;OMV;AdV;TgV;AnV;CV
69	Host	Hipposideridae	52	13	0		PcV;FlaV;KV;HV;OMV;AdV;TgV;AnV;CV
69	Host	Rhinolophidae	2	1	0		PcV;FlaV;KV;HV;OMV;AdV;TgV;AnV;CV
69	Host	Vespertilionidae	127	36	0		PcV;FlaV;KV;HV;OMV;AdV;TgV;AnV;CV
69	Host	Pteropodidae	21	0	0		PcV;FlaV;KV;HV;OMV;AdV;TgV;AnV;CV
70	Study		401	16	0		CoV
70	Viral	Coronaviridae	401	16	0		CoV
70	Host	Emballonuridae	10	0	0		CoV
70	Host	Hipposideridae	3	0	0		CoV
70	Host	Megadermatidae	2	0	0		CoV
70	Host	Pteropodidae	251	2	0		CoV
70	Host	Rhinolophidae	45	4	0		CoV
70	Host	Vespertilionidae	90	10	0		CoV
71	Study		43	9	0		PMV
71	Viral	Paramyxoviridae	43	9	0		PMV
71	Host	Phyllostomidae	34	9	0		PMV
71	Host	Molossidae	9	0	0		PMV
72	Study		78	0	0		PMV;FV
72	Viral	Paramyxoviridae	78	0	0		PMV;FV
72	Viral	Filoviridae	78	0	0		PMV;FV
72	Host	Phyllostomidae	78	0	0		PMV;FV
73	Study		503	26	0		CoV;TgV;ArnV;PbyV;FV;FlaV;HntV;OMV;PMV;RTV;RV
73	Viral	Coronaviridae	503	26	0		CoV;TgV;ArnV;PbyV;FV;FlaV;HntV;OMV;PMV;RTV;RV
73	Viral	Togaviridae	503	0	0		CoV;TgV;ArnV;PbyV;FV;FlaV;HntV;OMV;PMV;RTV;RV
73	Viral	Arenaviridae	503	0	0		CoV;TgV;ArnV;PbyV;FV;FlaV;HntV;OMV;PMV;RTV;RV
73	Viral	Peribunyaviridae	503	0	0		CoV;TgV;ArnV;PbyV;FV;FlaV;HntV;OMV;PMV;RTV;RV
73	Viral	Filoviridae	503	0	0		CoV;TgV;ArnV;PbyV;FV;FlaV;HntV;OMV;PMV;RTV;RV
73	Viral	Flaviviridae	503	0	0		CoV;TgV;ArnV;PbyV;FV;FlaV;HntV;OMV;PMV;RTV;RV
73	Viral	Hantaviridae	503	0	0		CoV;TgV;ArnV;PbyV;FV;FlaV;HntV;OMV;PMV;RTV;RV
73	Viral	Orthomyxoviridae	503	0	0		CoV;TgV;ArnV;PbyV;FV;FlaV;HntV;OMV;PMV;RTV;RV
73	Viral	Paramyxoviridae	503	0	0		CoV;TgV;ArnV;PbyV;FV;FlaV;HntV;OMV;PMV;RTV;RV
73	Viral	Retroviridae	503	0	0		CoV;TgV;ArnV;PbyV;FV;FlaV;HntV;OMV;PMV;RTV;RV
73	Viral	Rhabdoviridae	503	0	0		CoV;TgV;ArnV;PbyV;FV;FlaV;HntV;OMV;PMV;RTV;RV
73	Host	Pteropodidae	295	19	0		CoV;TgV;ArnV;PbyV;FV;FlaV;HntV;OMV;PMV;RTV;RV
73	Host	Molossidae	142	1	0		CoV;TgV;ArnV;PbyV;FV;FlaV;HntV;OMV;PMV;RTV;RV
73	Host	Hipposideridae	18	1	0		CoV;TgV;ArnV;PbyV;FV;FlaV;HntV;OMV;PMV;RTV;RV
73	Host	Rhinolophidae	24	5	0		CoV;TgV;ArnV;PbyV;FV;FlaV;HntV;OMV;PMV;RTV;RV
73	Host	Nycteridae	9	0	0		CoV;TgV;ArnV;PbyV;FV;FlaV;HntV;OMV;PMV;RTV;RV
73	Host	Megadermatidae	1	0	0		CoV;TgV;ArnV;PbyV;FV;FlaV;HntV;OMV;PMV;RTV;RV
73	Host	Vespertilionidae	14	0	0		CoV;TgV;ArnV;PbyV;FV;FlaV;HntV;OMV;PMV;RTV;RV
74	Study		58	8	0		CoV
74	Viral	Coronaviridae	58	8	0		CoV
74	Host	Vespertilionidae	58	8	0		CoV
75	Study		416	16	0		ReV
75	Viral	Reoviridae	416	16	0		ReV
75	Host	Emballonuridae	50	0	0		ReV
75	Host	Pteropodidae	366	16	0		ReV
76	Study		1755	11	0		FV
76	Viral	Filoviridae	1755	11	0		FV
76	Host	Unknown	1320		0		FV
76	Host	Pteropodidae	435	11	0		FV
77	Study		1086	330	0		HV
77	Viral	Herpesviridae	1086	330	0		HV
77	Host	Mormoopidae	618	180	0		HV
77	Host	Phyllostomidae	457	150	0		HV
77	Host	Vespertilionidae	11	0	0		HV
78	Study		16	4	0		PMV;CoV
78	Viral	Coronaviridae	16	0	0		PMV;CoV
78	Viral	Paramyxoviridae	16	4	0		PMV;CoV
78	Host	Hipposideridae	2	2	0		PMV;CoV
78	Host	Pteropodidae	10	1	0		PMV;CoV
78	Host	Rhinolophidae	1	0	0		PMV;CoV
78	Host	Molossidae	3	1	0		PMV;CoV
79	Study		20	4	0		CoV;FlaV;RV;HntV
79	Viral	Coronaviridae	16	4	0		CoV;FlaV;RV;HntV
79	Viral	Flaviviridae	16	0	0		CoV;FlaV;RV;HntV
79	Viral	Rhabdoviridae	16	0	0		CoV;FlaV;RV;HntV
79	Viral	Hantaviridae	16	0	0		CoV;FlaV;RV;HntV
79	Host	Unknown	20	4	0		CoV;FlaV;RV;HntV
80	Study	a	16	3	0		CoV;HV;PxV;PV	Only 16 individuals tested for all viral families.
80	Viral	Coronaviridae	16	3	0		CoV;HV;PxV;PV	Only 16 individuals tested for all viral families.
80	Viral	Herpesviridae	16	0	0		CoV;HV;PxV;PV	Only 16 individuals tested for all viral families.
80	Viral	Poxviridae	16	0	0		CoV;HV;PxV;PV	Only 16 individuals tested for all viral families.
80	Viral	Papillomaviridae	16	0	0		CoV;HV;PxV;PV	Only 16 individuals tested for all viral families.
80	Host	Rhinolophidae	3	1	0		CoV;HV;PxV;PV	Only 16 individuals tested for all viral families.
80	Host	Vespertilionidae	12	1	0		CoV;HV;PxV;PV	Only 16 individuals tested for all viral families.
80	Host	Molossidae	1	1	0		CoV;HV;PxV;PV	Only 16 individuals tested for all viral families.
80	Study	b	9	0	0		CoV;PxV;PV	9 individuals tested for CoV, PoxV, and PV.
80	Viral	Coronaviridae	9	0	0		CoV;PxV;PV	9 individuals tested for CoV, PoxV, and PV.
80	Viral	Poxviridae	9	0	0		CoV;PxV;PV	9 individuals tested for CoV, PoxV, and PV.
80	Viral	Papillomaviridae	9	0	0		CoV;PxV;PV	9 individuals tested for CoV, PoxV, and PV.
80	Host	Rhinolophidae	2	0	0		CoV;PxV;PV	9 individuals tested for CoV, PoxV, and PV.
80	Host	Miniopteridae	7	0	0		CoV;PxV;PV	9 individuals tested for CoV, PoxV, and PV.
80	Study	c	4	0	0		HV;PxV;PV	4 individuals tested for HV, PoxV and PV.
80	Viral	Herpesviridae	4	0	0		HV;PxV;PV	4 individuals tested for HV, PoxV and PV.
80	Viral	Poxviridae	4	0	0		HV;PxV;PV	4 individuals tested for HV, PoxV and PV.
80	Viral	Papillomaviridae	4	0	0		HV;PxV;PV	4 individuals tested for HV, PoxV and PV.
80	Host	Vespertilionidae	4	0	0		HV;PxV;PV	4 individuals tested for HV, PoxV and PV.
81	Study		163	2	0		AdV;Viral isolation
81	Viral	Adenoviridae	163	2	0		AdV;Viral isolation
81	Host	Vespertilionidae	145	2	0		AdV;Viral isolation
81	Host	Rhinolophidae	16	0	0		AdV;Viral isolation
81	Host	Miniopteridae	2	0	0		AdV;Viral isolation
82	Study		277	7	0		HntV
82	Viral	Hantaviridae	277	7	0		HntV
82	Host	Vespertilionidae	82	0	0		HntV
82	Host	Pteropodidae	17	0	0		HntV
82	Host	Hipposideridae	66	5	0		HntV
82	Host	Miniopteridae	25	0	0		HntV
82	Host	Rhinolophidae	69	0	0		HntV
82	Host	Emballonuridae	18	2	0		HntV
83	Study			1	0		FlaV;PbyV;TgV	Does not provide host identity or total bats sampled.
83	Viral	Flaviviridae		1	0		FlaV;PbyV;TgV	Does not provide host identity or total bats sampled.
83	Viral	Peribunyaviridae		0	0		FlaV;PbyV;TgV	Does not provide host identity or total bats sampled.
83	Viral	Togaviridae		0	0		FlaV;PbyV;TgV	Does not provide host identity or total bats sampled.
83	Host	Unknown			0		FlaV;PbyV;TgV	Does not provide host identity or total bats sampled.
84	Study		178	2	0		ReV;CalV
84	Viral	Reoviridae	178	0	0		ReV;CalV
84	Viral	Caliciviridae	178	2	0		ReV;CalV
84	Host	Rhinolophidae	132	2	0		ReV;CalV
84	Host	Hipposideridae	10	0	0		ReV;CalV
84	Host	Vespertilionidae	36	0	0		ReV;CalV
85	Study		157	3	0		FlaV;HpV;HpdV
85	Viral	Flaviviridae	157	0	0		FlaV;HpV;HpdV
85	Viral	Hepeviridae	157	0	0		FlaV;HpV;HpdV
85	Viral	Hepadnaviridae	157	3	0		FlaV;HpV;HpdV
85	Host	Vespertilionidae	36	0	0		FlaV;HpV;HpdV
85	Host	Pteropodidae	17	0	0		FlaV;HpV;HpdV
85	Host	Hipposideridae	24	3	0		FlaV;HpV;HpdV
85	Host	Megadermatidae	5	0	0		FlaV;HpV;HpdV
85	Host	Rhinolophidae	75	0	0		FlaV;HpV;HpdV
86	Study		213		0		HV;AdV;CoV;TbV;FV;PMV;RV	Only initial 213 were tested for full complement of viruses, only HV found so continued testing for just HV. Paper provides overall prevalence but not HV prevalence in initial 213 individuals tested for multiple viruses.
86	Viral	Herpesviridae	213		0		HV;AdV;CoV;TbV;FV;PMV;RV	Only initial 213 were tested for full complement of viruses, only HV found so continued testing for just HV. Paper provides overall prevalence but not HV prevalence in initial 213 individuals tested for multiple viruses.
86	Viral	Adenoviridae	213		0		HV;AdV;CoV;TbV;FV;PMV;RV	Only initial 213 were tested for full complement of viruses, only HV found so continued testing for just HV. Paper provides overall prevalence but not HV prevalence in initial 213 individuals tested for multiple viruses.
86	Viral	Coronaviridae	213		0		HV;AdV;CoV;TbV;FV;PMV;RV	Only initial 213 were tested for full complement of viruses, only HV found so continued testing for just HV. Paper provides overall prevalence but not HV prevalence in initial 213 individuals tested for multiple viruses.
86	Viral	Tobaniviridae	213		0		HV;AdV;CoV;TbV;FV;PMV;RV	Only initial 213 were tested for full complement of viruses, only HV found so continued testing for just HV. Paper provides overall prevalence but not HV prevalence in initial 213 individuals tested for multiple viruses.
86	Viral	Filoviridae	213		0		HV;AdV;CoV;TbV;FV;PMV;RV	Only initial 213 were tested for full complement of viruses, only HV found so continued testing for just HV. Paper provides overall prevalence but not HV prevalence in initial 213 individuals tested for multiple viruses.
86	Viral	Paramyxoviridae	213		0		HV;AdV;CoV;TbV;FV;PMV;RV	Only initial 213 were tested for full complement of viruses, only HV found so continued testing for just HV. Paper provides overall prevalence but not HV prevalence in initial 213 individuals tested for multiple viruses.
86	Viral	Rhabdoviridae	213		0		HV;AdV;CoV;TbV;FV;PMV;RV	Only initial 213 were tested for full complement of viruses, only HV found so continued testing for just HV. Paper provides overall prevalence but not HV prevalence in initial 213 individuals tested for multiple viruses.
86	Host	Miniopteridae	213		0		HV;AdV;CoV;TbV;FV;PMV;RV	Only initial 213 were tested for full complement of viruses, only HV found so continued testing for just HV. Paper provides overall prevalence but not HV prevalence in initial 213 individuals tested for multiple viruses.
87	Study		244	5	0		FV
87	Viral	Filoviridae	244	5	0		FV
87	Host	Molossidae	109	5	0		FV
87	Host	Vespertilionidae	35	0	0		FV
87	Host	Hipposideridae	62	0	0		FV
87	Host	Nycteridae	4	0	0		FV
87	Host	Rhinolophidae	4	0	0		FV
87	Host	Rhinopomatidae	1	0	0		FV
87	Host	Pteropodidae	29	0	0		FV
88	Study		147	43	0		AstV;CoV;RV;ReV;CalV;PcV
88	Viral	Astroviridae	147	33	0		AstV;CoV;RV;ReV;CalV;PcV
88	Viral	Coronaviridae	147	10	0		AstV;CoV;RV;ReV;CalV;PcV
88	Viral	Rhabdoviridae	147	0	0		AstV;CoV;RV;ReV;CalV;PcV
88	Viral	Reoviridae	147	0	0		AstV;CoV;RV;ReV;CalV;PcV
88	Viral	Caliciviridae	147	0	0		AstV;CoV;RV;ReV;CalV;PcV
88	Viral	Picornaviridae	147	0	0		AstV;CoV;RV;ReV;CalV;PcV
88	Host	Vespertilionidae	59	8	0		AstV;CoV;RV;ReV;CalV;PcV	Vespertilionidae (n = AstV 8/59), Miniopteridae (n = AstV 10/78), Rhinolophidae (n = AstV 0/10), Unknown (CoV n = 10, AstV n = 15)
88	Host	Miniopteridae	78	10	0		AstV;CoV;RV;ReV;CalV;PcV	Vespertilionidae (n = AstV 8/59), Miniopteridae (n = AstV 10/78), Rhinolophidae (n = AstV 0/10), Unknown (CoV n = 10, AstV n = 15)
88	Host	Rhinolophidae	10		0		AstV;CoV;RV;ReV;CalV;PcV	Vespertilionidae (n = AstV 8/59), Miniopteridae (n = AstV 10/78), Rhinolophidae (n = AstV 0/10), Unknown (CoV n = 10, AstV n = 15)
88	Host	Unknown		25	0		AstV;CoV;RV;ReV;CalV;PcV	Vespertilionidae (n = AstV 8/59), Miniopteridae (n = AstV 10/78), Rhinolophidae (n = AstV 0/10), Unknown (CoV n = 10, AstV n = 15)
89	Study		78	5	0		HpdV;HpV;PcV;FlaV
89	Viral	Hepadnaviridae	78	4	0		HpdV;HpV;PcV;FlaV
89	Viral	Hepeviridae	78	1	0		HpdV;HpV;PcV;FlaV
89	Viral	Picornaviridae	78	0	0		HpdV;HpV;PcV;FlaV
89	Viral	Flaviviridae	78	0	0		HpdV;HpV;PcV;FlaV
89	Host	Vespertilionidae	30	1	0		HpdV;HpV;PcV;FlaV	Vespertilionidae (HepeV n = 1/30), Rhinolophidae (HepadnaV n = 4/48)
89	Host	Rhinolophidae	48	4	0		HpdV;HpV;PcV;FlaV	Vespertilionidae (HepeV n = 1/30), Rhinolophidae (HepadnaV n = 4/48)
90	Study		878	53	0		CoV;PMV
90	Viral	Coronaviridae	878	43	0		CoV;PMV
90	Viral	Paramyxoviridae	878	10	0		CoV;PMV
90	Host	Unknown	878	53	0		CoV;PMV
91	Study		47	6	0		CoV
91	Viral	Coronaviridae	47	6	0		CoV
91	Host	Unknown	47	6	0		CoV
92	Study		235	38	0		CoV;AdV;ParV;CalV;CV;AstV
92	Viral	Coronaviridae	235	16	0		CoV;AdV;ParV;CalV;CV;AstV
92	Viral	Adenoviridae	235	3	0		CoV;AdV;ParV;CalV;CV;AstV
92	Viral	Parvoviridae	235	2	0		CoV;AdV;ParV;CalV;CV;AstV
92	Viral	Caliciviridae	235	10	0		CoV;AdV;ParV;CalV;CV;AstV
92	Viral	Circoviridae	235	3	0		CoV;AdV;ParV;CalV;CV;AstV
92	Viral	Astroviridae	235	4	0		CoV;AdV;ParV;CalV;CV;AstV
92	Host	Rhinolophidae	192	35	0		CoV;AdV;ParV;CalV;CV;AstV	Rhinolophidae (CoV = 16, AdV = 3, ParV = 0, CalV = 10, CircoV = 3, AstV = 3 / 192), Vespertilionidae (ParV = 2, AstV = 1 / 43)
92	Host	Vespertilionidae	43	3	0		CoV;AdV;ParV;CalV;CV;AstV	Rhinolophidae (CoV = 16, AdV = 3, ParV = 0, CalV = 10, CircoV = 3, AstV = 3 / 192), Vespertilionidae (ParV = 2, AstV = 1 / 43)
93	Study		49	4	0		CoV;OMV;RV;PMV
93	Viral	Coronaviridae	49	4	0		CoV;OMV;RV;PMV
93	Viral	Orthomyxoviridae	49	0	0		CoV;OMV;RV;PMV
93	Viral	Rhabdoviridae	49	0	0		CoV;OMV;RV;PMV
93	Viral	Paramyxoviridae	49	0	0		CoV;OMV;RV;PMV
93	Host	Unknown	49	4	0		CoV;OMV;RV;PMV
94	Study		775	235	0		CoV;PMV;AstV
94	Viral	Coronaviridae	775	11	0		CoV;PMV;AstV
94	Viral	Paramyxoviridae	775	24	0		CoV;PMV;AstV
94	Viral	Astroviridae	775	200	0		CoV;PMV;AstV
94	Host	Vespertilionidae	775	235	0		CoV;PMV;AstV	Vespertilionidae (CoV = 11 PMV = 24 AstV = 200 / 775)
95	Study		140	41	0		PMV
95	Viral	Paramyxoviridae	140	41	0		PMV
95	Host	Molossidae	76	15	0		PMV
95	Host	Hipposideridae	30	19	0		PMV
95	Host	Vespertilionidae	17	3	0		PMV
95	Host	Miniopteridae	17	4	0		PMV
96	Study		1146		0		CoV;FlaV;FV
96	Viral	Coronaviridae	1146		0		CoV;FlaV;FV
96	Viral	Flaviviridae	1146		0		CoV;FlaV;FV
96	Viral	Filoviridae	1146		0		CoV;FlaV;FV
96	Host	Pteropodidae	972		0		CoV;FlaV;FV
96	Host	Hipposideridae	2		0		CoV;FlaV;FV
96	Host	Molossidae	160		0		CoV;FlaV;FV
96	Host	Vespertilionidae	4		0		CoV;FlaV;FV
96	Host	Emballonuridae	8		0		CoV;FlaV;FV
97	Study		985	14	0		PMV;FV;ArnV;FlaV;TgV;PyV;PxV;OMV;RV
97	Viral	Paramyxoviridae	985	14	0		PMV;FV;ArnV;FlaV;TgV;PyV;PxV;OMV;RV
97	Viral	Filoviridae	985	0	0		PMV;FV;ArnV;FlaV;TgV;PyV;PxV;OMV;RV
97	Viral	Arenaviridae	985	0	0		PMV;FV;ArnV;FlaV;TgV;PyV;PxV;OMV;RV
97	Viral	Flaviviridae	985	0	0		PMV;FV;ArnV;FlaV;TgV;PyV;PxV;OMV;RV
97	Viral	Togaviridae	985	0	0		PMV;FV;ArnV;FlaV;TgV;PyV;PxV;OMV;RV
97	Viral	Polyomaviridae	985	0	0		PMV;FV;ArnV;FlaV;TgV;PyV;PxV;OMV;RV
97	Viral	Poxviridae	985	0	0		PMV;FV;ArnV;FlaV;TgV;PyV;PxV;OMV;RV
97	Viral	Orthomyxoviridae	985	0	0		PMV;FV;ArnV;FlaV;TgV;PyV;PxV;OMV;RV
97	Viral	Rhabdoviridae	985	0	0		PMV;FV;ArnV;FlaV;TgV;PyV;PxV;OMV;RV
97	Host	Emballonuridae	94	14	0		PMV;FV;ArnV;FlaV;TgV;PyV;PxV;OMV;RV
97	Host	Hipposideridae	578	0	0		PMV;FV;ArnV;FlaV;TgV;PyV;PxV;OMV;RV
97	Host	Miniopteridae	171	0	0		PMV;FV;ArnV;FlaV;TgV;PyV;PxV;OMV;RV
97	Host	Pteropodidae	128	0	0		PMV;FV;ArnV;FlaV;TgV;PyV;PxV;OMV;RV
97	Host	Rhinolophidae	14	0	0		PMV;FV;ArnV;FlaV;TgV;PyV;PxV;OMV;RV
98	Study		268	24	0		CoV
98	Viral	Coronaviridae	268	24	0		CoV
98	Host	Rhinolophidae	99	6	0		CoV
98	Host	Vespertilionidae	169	18	0		CoV
99	Study		2	2	0		FlaV;RV
99	Viral	Flaviviridae	2	2	0		FlaV;RV
99	Viral	Rhabdoviridae	2	0	0		FlaV;RV
99	Host	Vespertilionidae	2	2	0		FlaV;RV	Vespertilionidae (FlaV n = 2/2)
100	Study		823	227	0		CoV
100	Viral	Coronaviridae	823	227	0		CoV
100	Host	Emballonuridae	25	2	0		CoV
100	Host	Pteropodidae	28	5	0		CoV
100	Host	Rhinopomatidae	36	0	0		CoV
100	Host	Vespertilionidae	2	0	0		CoV
100	Host	Unknown	732	220	0		CoV
101	Study		5481	84	0		CoV
101	Viral	Coronaviridae	5481	84	0		CoV
101	Host	Vespertilionidae	2082	84	0		CoV
101	Host	Rhinolophidae	2460	0	0		CoV
101	Host	Hipposideridae	840	0	0		CoV
101	Host	Pteropodidae	99	0	0		CoV
102	Study		153	4	0		FV;PMV;AdV
102	Viral	Adenoviridae	153	4	0		FV;PMV;AdV
102	Viral	Filoviridae	153	0	0		FV;PMV;AdV
102	Viral	Paramyxoviridae	153	0	0		FV;PMV;AdV
102	Host	Pteropodidae	153	4	0		FV;PMV;AdV
103	Study		120	4	0		PMV
103	Viral	Paramyxoviridae	120	4	0		PMV
103	Host	Vespertilionidae	120	4	0		PMV
104	Study		969	3	0		FlaV;Unclass
104	Viral	Flaviviridae	969	1	0		FlaV;Unclass
104	Viral	Unclassified	969	2	0		FlaV;Unclass
104	Host	Unknown	969	3	0		FlaV;Unclass	Unknown (FlaV n = 1/969, Unclassified n = 2/969)
105	Study		1329	25	0		RV;PMV;CoV;HV;FV
105	Viral	Filoviridae	1329	25	0		RV;PMV;CoV;HV;FV
105	Viral	Paramyxoviridae	1329	0	0		RV;PMV;CoV;HV;FV
105	Viral	Coronaviridae	1329	0	0		RV;PMV;CoV;HV;FV
105	Viral	Herpesviridae	1329	0	0		RV;PMV;CoV;HV;FV
105	Viral	Rhabdoviridae	1329	0	0		RV;PMV;CoV;HV;FV
105	Host	Miniopteridae		25	0		RV;PMV;CoV;HV;FV
105	Host	Unknown	1329		0		RV;PMV;CoV;HV;FV
106	Study		131	8	0		CoV;RV;FlaV;PbyV;PMV;PyV
106	Viral	Coronaviridae	131	5	0		CoV;RV;FlaV;PbyV;PMV;PyV
106	Viral	Rhabdoviridae	131	0	0		CoV;RV;FlaV;PbyV;PMV;PyV
106	Viral	Flaviviridae	131	0	0		CoV;RV;FlaV;PbyV;PMV;PyV
106	Viral	Peribunyaviridae	131	0	0		CoV;RV;FlaV;PbyV;PMV;PyV
106	Viral	Paramyxoviridae	131	0	0		CoV;RV;FlaV;PbyV;PMV;PyV
106	Viral	Polyomaviridae	131	3	0		CoV;RV;FlaV;PbyV;PMV;PyV
106	Host	Vespertilionidae	131	8	0		CoV;RV;FlaV;PbyV;PMV;PyV	Vespertilionidae (CoV n = 5/131, PyV n = 3/131)
107	Study		1	1	0		HV;AdV
107	Viral	Herpesviridae	1	1	0		HV;AdV
107	Viral	Adenoviridae	1	0	0		HV;AdV
107	Host	Vespertilionidae	1	1	0		HV;AdV	Vespertilionidae (HV n = 1)
108	Study		40	4	0		FlaV
108	Viral	Flaviviridae	40	4	0		FlaV
108	Host	Phyllostomidae		3	0		FlaV
108	Host	Vespertilionidae		1	0		FlaV
108	Host	Mormoopidae		0	0		FlaV
108	Host	Unknown	40		0		FlaV
109	Study		236		0		RV
109	Viral	Rhabdoviridae	236		0		RV
109	Host	Unknown	236		0		RV
110	Study		95	25	0		ArnV;CoV;PMV;ReV;RV;OMV
110	Viral	Arenaviridae	95	0	0		ArnV;CoV;PMV;ReV;RV;OMV
110	Viral	Coronaviridae	95	8	0		ArnV;CoV;PMV;ReV;RV;OMV
110	Viral	Paramyxoviridae	95	1	0		ArnV;CoV;PMV;ReV;RV;OMV
110	Viral	Reoviridae	95	16	0		ArnV;CoV;PMV;ReV;RV;OMV
110	Viral	Rhabdoviridae	95	0	0		ArnV;CoV;PMV;ReV;RV;OMV
110	Viral	Orthomyxoviridae	95	0	0		ArnV;CoV;PMV;ReV;RV;OMV
110	Host	Molossidae	13	3	0		ArnV;CoV;PMV;ReV;RV;OMV	Molossidae (PMV n = 1, ReV n = 2);Pteropodidae (CoV n = 1, ReV n = 10);Megadermatidae (ReV n = 1);Nycteridae (ReV n = 1);Hipposideridae (CoV n = 7, ReV n = 2)
110	Host	Pteropodidae	38	11	0		ArnV;CoV;PMV;ReV;RV;OMV	Molossidae (PMV n = 1, ReV n = 2);Pteropodidae (CoV n = 1, ReV n = 10);Megadermatidae (ReV n = 1);Nycteridae (ReV n = 1);Hipposideridae (CoV n = 7, ReV n = 2)
110	Host	Megadermatidae	3	1	0		ArnV;CoV;PMV;ReV;RV;OMV	Molossidae (PMV n = 1, ReV n = 2);Pteropodidae (CoV n = 1, ReV n = 10);Megadermatidae (ReV n = 1);Nycteridae (ReV n = 1);Hipposideridae (CoV n = 7, ReV n = 2)
110	Host	Nycteridae	16	1	0		ArnV;CoV;PMV;ReV;RV;OMV	Molossidae (PMV n = 1, ReV n = 2);Pteropodidae (CoV n = 1, ReV n = 10);Megadermatidae (ReV n = 1);Nycteridae (ReV n = 1);Hipposideridae (CoV n = 7, ReV n = 2)
110	Host	Hipposideridae	20	9	0		ArnV;CoV;PMV;ReV;RV;OMV	Molossidae (PMV n = 1, ReV n = 2);Pteropodidae (CoV n = 1, ReV n = 10);Megadermatidae (ReV n = 1);Nycteridae (ReV n = 1);Hipposideridae (CoV n = 7, ReV n = 2)
110	Host	Rhinopomatidae	5	0	0		ArnV;CoV;PMV;ReV;RV;OMV	Molossidae (PMV n = 1, ReV n = 2);Pteropodidae (CoV n = 1, ReV n = 10);Megadermatidae (ReV n = 1);Nycteridae (ReV n = 1);Hipposideridae (CoV n = 7, ReV n = 2)
111	Study		40	9	0		RV
111	Viral	Rhabdoviridae	40	9	0		RV
111	Host	Vespertilionidae	40	9	0		RV
112	Study		82	0	0		RV;HV;PMV;AdV	PCR results only included.
112	Viral	Rhabdoviridae	82	0	0		RV;HV;PMV;AdV	PCR results only included.
112	Viral	Herpesviridae	82	0	0		RV;HV;PMV;AdV	PCR results only included.
112	Viral	Paramyxoviridae	82	0	0		RV;HV;PMV;AdV	PCR results only included.
112	Viral	Adenoviridae	82	0	0		RV;HV;PMV;AdV	PCR results only included.
112	Host	Phyllostomidae	82	0	0		RV;HV;PMV;AdV	PCR results only included.
113	Study		42	5	0		CV;AstV;CoV;CalV;RV;PMV;ReV	NGS performed on samples from previous study already included in co-infection database - no sample identifiers present so unable to attempt corroborating results. Generic Circoviridae PCR performed on samples. No additional data to contribute to testing effort of co-infection. 42x samples already tested for AstV;CoV;CalV;RV;PMV;ReV - additional rows for these viral families not included to avoid …
113	Viral	Circoviridae	42	5	0		CV;AstV;CoV;CalV;RV;PMV;ReV	NGS performed on samples from previous study already included in co-infection database - no sample identifiers present so unable to attempt corroborating results. Generic Circoviridae PCR performed on samples. No additional data to contribute to testing effort of co-infection. 42x samples already tested for AstV;CoV;CalV;RV;PMV;ReV - additional rows for these viral families not included to avoid …
113	Host	Unknown	42	5	0		CV;AstV;CoV;CalV;RV;PMV;ReV	NGS performed on samples from previous study already included in co-infection database - no sample identifiers present so unable to attempt corroborating results. Generic Circoviridae PCR performed on samples. No additional data to contribute to testing effort of co-infection. 42x samples already tested for AstV;CoV;CalV;RV;PMV;ReV - additional rows for these viral families not included to avoid …
114	Study		1680		0		CoV;AstV	Reports results of CoV and AstV screening published in two prior papers by Lacroix. The AstV paper included in database as reporting intrafamilial AstV coinfection. Here the results from 1680 bats tested for both AstV and CoV are presented - no coinfections reported so assumed none detected.
114	Viral	Coronaviridae	1680		0		CoV;AstV	Reports results of CoV and AstV screening published in two prior papers by Lacroix. The AstV paper included in database as reporting intrafamilial AstV coinfection. Here the results from 1680 bats tested for both AstV and CoV are presented - no coinfections reported so assumed none detected.
114	Viral	Astroviridae	1680		0		CoV;AstV	Reports results of CoV and AstV screening published in two prior papers by Lacroix. The AstV paper included in database as reporting intrafamilial AstV coinfection. Here the results from 1680 bats tested for both AstV and CoV are presented - no coinfections reported so assumed none detected.
114	Host	Unknown	1680		0		CoV;AstV	Reports results of CoV and AstV screening published in two prior papers by Lacroix. The AstV paper included in database as reporting intrafamilial AstV coinfection. Here the results from 1680 bats tested for both AstV and CoV are presented - no coinfections reported so assumed none detected.
115	Study		69	23	0		AdV;PhV	Mentions results from AdV and PhenV PCR separately, does not mention co-infection - assumed no co-infection detected.
115	Viral	Adenoviridae	69	4	0		AdV;PhV	Mentions results from AdV and PhenV PCR separately, does not mention co-infection - assumed no co-infection detected.
115	Viral	Phenuiviridae	69	19	0		AdV;PhV	Mentions results from AdV and PhenV PCR separately, does not mention co-infection - assumed no co-infection detected.
115	Host	Pteropodidae	69	23	0		AdV;PhV	AdV = 4; PhenV = 20
116	Study		853	48	0		AstV;CoV;ParV;AdV;CV;HpdV	NGS of pooled samples, followed by PCR using primer design based on NGS results of all samples. PCR targeted AstV, BocaV and AAV (ParV), AdV, CircoV, HepadnaV . Mentions in discussion that samples were screened for CoV by RT-PCR and were all negative. Excluded results targeting insect viruses.
116	Viral	Astroviridae	853	14	0		AstV;CoV;ParV;AdV;CV;HpdV	NGS of pooled samples, followed by PCR using primer design based on NGS results of all samples. PCR targeted AstV, BocaV and AAV (ParV), AdV, CircoV, HepadnaV . Mentions in discussion that samples were screened for CoV by RT-PCR and were all negative. Excluded results targeting insect viruses.
116	Viral	Parvoviridae	853	27	0		AstV;CoV;ParV;AdV;CV;HpdV	NGS of pooled samples, followed by PCR using primer design based on NGS results of all samples. PCR targeted AstV, BocaV and AAV (ParV), AdV, CircoV, HepadnaV . Mentions in discussion that samples were screened for CoV by RT-PCR and were all negative. Excluded results targeting insect viruses.
116	Viral	Adenoviridae	853	1	0		AstV;CoV;ParV;AdV;CV;HpdV	NGS of pooled samples, followed by PCR using primer design based on NGS results of all samples. PCR targeted AstV, BocaV and AAV (ParV), AdV, CircoV, HepadnaV . Mentions in discussion that samples were screened for CoV by RT-PCR and were all negative. Excluded results targeting insect viruses.
116	Viral	Circoviridae	853	6	0		AstV;CoV;ParV;AdV;CV;HpdV	NGS of pooled samples, followed by PCR using primer design based on NGS results of all samples. PCR targeted AstV, BocaV and AAV (ParV), AdV, CircoV, HepadnaV . Mentions in discussion that samples were screened for CoV by RT-PCR and were all negative. Excluded results targeting insect viruses.
116	Viral	Hepadnaviridae	853		0		AstV;CoV;ParV;AdV;CV;HpdV	NGS of pooled samples, followed by PCR using primer design based on NGS results of all samples. PCR targeted AstV, BocaV and AAV (ParV), AdV, CircoV, HepadnaV . Mentions in discussion that samples were screened for CoV by RT-PCR and were all negative. Excluded results targeting insect viruses.
116	Viral	Coronaviridae	853	0	0		AstV;CoV;ParV;AdV;CV;HpdV	NGS of pooled samples, followed by PCR using primer design based on NGS results of all samples. PCR targeted AstV, BocaV and AAV (ParV), AdV, CircoV, HepadnaV . Mentions in discussion that samples were screened for CoV by RT-PCR and were all negative. Excluded results targeting insect viruses.
116	Host	Miniopteridae	640	38	0		AstV;CoV;ParV;AdV;CV;HpdV	AstV = 12;ParV = 27
116	Host	Hipposideridae	20	0	0		AstV;CoV;ParV;AdV;CV;HpdV	NGS of pooled samples, followed by PCR using primer design based on NGS results of all samples. PCR targeted AstV, BocaV and AAV (ParV), AdV, CircoV, HepadnaV . Mentions in discussion that samples were screened for CoV by RT-PCR and were all negative. Excluded results targeting insect viruses.
116	Host	Rhinolophidae	176	10	0		AstV;CoV;ParV;AdV;CV;HpdV	AstV = 2;CircoV = 6;AdV = 1;ParV = 2
116	Host	Vespertilionidae	11	0	0		AstV;CoV;ParV;AdV;CV;HpdV	NGS of pooled samples, followed by PCR using primer design based on NGS results of all samples. PCR targeted AstV, BocaV and AAV (ParV), AdV, CircoV, HepadnaV . Mentions in discussion that samples were screened for CoV by RT-PCR and were all negative. Excluded results targeting insect viruses.
116	Host	Megadermatidae	6	0	0		AstV;CoV;ParV;AdV;CV;HpdV	NGS of pooled samples, followed by PCR using primer design based on NGS results of all samples. PCR targeted AstV, BocaV and AAV (ParV), AdV, CircoV, HepadnaV . Mentions in discussion that samples were screened for CoV by RT-PCR and were all negative. Excluded results targeting insect viruses.
117	Study		4954	163	0		PMV;PnV	Various PCR assays used on individual samples as well as NGS on pooled samples. Assuming use of different PCR assays would allow detection of intrafamilial coinfection. Pneumoviridae also detected as reclassified as separate family in 2016.
117	Viral	Paramyxoviridae	4954	150	0		PMV;PnV	Various PCR assays used on individual samples as well as NGS on pooled samples. Assuming use of different PCR assays would allow detection of intrafamilial coinfection. Pneumoviridae also detected as reclassified as separate family in 2016.
117	Viral	Pneumoviridae	4954	13	0		PMV;PnV	Various PCR assays used on individual samples as well as NGS on pooled samples. Assuming use of different PCR assays would allow detection of intrafamilial coinfection. Pneumoviridae also detected as reclassified as separate family in 2016.
117	Host	Pteropodidae	1496	120	0		PMV;PnV	PMV = 107;PnV = 14
117	Host	Rhinolophidae	408	0	0		PMV;PnV	Various PCR assays used on individual samples as well as NGS on pooled samples. Assuming use of different PCR assays would allow detection of intrafamilial coinfection. Pneumoviridae also detected as reclassified as separate family in 2016.
117	Host	Hipposideridae	830	11	0		PMV;PnV	Various PCR assays used on individual samples as well as NGS on pooled samples. Assuming use of different PCR assays would allow detection of intrafamilial coinfection. Pneumoviridae also detected as reclassified as separate family in 2016.
117	Host	Nycteridae	4	0	0		PMV;PnV	Various PCR assays used on individual samples as well as NGS on pooled samples. Assuming use of different PCR assays would allow detection of intrafamilial coinfection. Pneumoviridae also detected as reclassified as separate family in 2016.
117	Host	Emballonuridae	186	1	0		PMV;PnV	Various PCR assays used on individual samples as well as NGS on pooled samples. Assuming use of different PCR assays would allow detection of intrafamilial coinfection. Pneumoviridae also detected as reclassified as separate family in 2016.
117	Host	Phyllostomidae	607	11	0		PMV;PnV	Various PCR assays used on individual samples as well as NGS on pooled samples. Assuming use of different PCR assays would allow detection of intrafamilial coinfection. Pneumoviridae also detected as reclassified as separate family in 2016.
117	Host	Mormoopidae	40	5	0		PMV;PnV	Various PCR assays used on individual samples as well as NGS on pooled samples. Assuming use of different PCR assays would allow detection of intrafamilial coinfection. Pneumoviridae also detected as reclassified as separate family in 2016.
117	Host	Vespertilionidae	1349	15	0		PMV;PnV	Various PCR assays used on individual samples as well as NGS on pooled samples. Assuming use of different PCR assays would allow detection of intrafamilial coinfection. Pneumoviridae also detected as reclassified as separate family in 2016.
117	Host	Molossidae	31	0	0		PMV;PnV	Various PCR assays used on individual samples as well as NGS on pooled samples. Assuming use of different PCR assays would allow detection of intrafamilial coinfection. Pneumoviridae also detected as reclassified as separate family in 2016.
117	Host	Natalidae	3	0	0		PMV;PnV	Various PCR assays used on individual samples as well as NGS on pooled samples. Assuming use of different PCR assays would allow detection of intrafamilial coinfection. Pneumoviridae also detected as reclassified as separate family in 2016.

## Sheet: Table S3
Table S3. Pairwise screening effort for each viral family in the database. Cell values represent the number of individual bats screened for each paired combination of viruses. Empty cells represent combinations not tested.
Viral_Family	Individuals	Row_total	AdV	HV	PV	PyV	PxV	AnV	CV	ParV	HpdV	RTV	PbV	ReV	AstV	CalV	CoV	FlaV	HpV	PcV	TgV	TbV	ArnV	BorV	FV	HntV	NV	OMV	PMV	PbyV	PhV	RV	KV	PnV	Unclass
Adenoviridae	6398	31893	1990	2437	72	1397		202	1435	3171	853	9	9	305	2586	307	4757	305	1004	1381	305	213		9	366	2360	130	1413	3789		190	624	202		72
Herpesviridae	6058	26189	2437	4019	20	1108	20	202	202	1713				224	1281		3432	515		305	305	213			1542	1421	121	1623	2956		121	2136	202	71
Papillomaviridae	251	944	72	20	222	72	29							72	72	72	97			72									72						72
Polyomaviridae	8043	65410	1397	1108	72	2270	985		4440	5548				4519	1187	4519	5758	1116	4440	4519	985		985		985	1108		2093	6953	4571		5773			79
Poxviridae	1014	8939		20	29	985	985										25	985			985		985		985			985	985			985
Anelloviridae	202	1818	202	202				202	202									202		202	202							202					202
Circoviridae	5917	52433	1435	202		4440		202		5528	853			4482	1275	4717	5715	202	4440	4642	202					145		202	4627	4440		4482	202
Parvoviridae	13358	69223	3171	1713		5548			5528	8313	853			4440	2369	4675	7089		4440	4440						1108		1108	5548	4440		4440
Hepadnaviridae	1088	4891	853						853	853	78				853		853	235	235	78
Retroviridae	588	5811	9									579	9	9			577	503		74	503		503	9	503	503	9	503	503	503		512
Picobirnaviridae	9	54	9									9		9										9			9					9
Reoviridae	9281	61057	305	224	72	4519			4482	4440		9	9	4290	1702	6320	6414	1132	4440	4843	103		95	9	1029	103	130	198	6307	4440	121	5242			79
Astroviridae	11170	37229	2586	1281	72	1187			1275	2369	853			1702	5838	1937	8168	1029		226					1029	1351		1108	4447			692			79
Caliciviridae	6555	57184	307		72	4519			4717	4675				6320	1937	1555	6377	1029	4440	4666					1029				5988	4440		5034			79
Coronaviridae	37823	131288	4757	3432	97	5758	25		5715	7089	853	577		6414	8168	6377	26931	4123	5444	5847	606	213	598		5205	3089		2068	15066	5074		7683			79
Flaviviridae	6497	29259	305	515		1116	985	202	202		235	503		1132	1029	1029	4123	3038	235	383	1793		1488		2634	832		2003	1722	634		1950	202		969
Hepeviridae	4882	47655	1004			4440			4440	4440	235			4440		4440	5444	235	78	4725						207			4647	4440		4440
Picornaviridae	5509	52271	1381	305	72	4519		202	4642	4440	78	74		4843	226	4666	5847	383	4725	715	305					310		305	4822	4440		4690	202		79
Togaviridae	1793	16162	305	305		985	985	202	202			503		103			606	1793		305	606		1488		1488	606		1793	1591	503		1591	202
Tobaniviridae	213	1278	213	213													213								213				213			213
Arenaviridae	1583	13888				985	985					503		95			598	1488			1488		503		1488	503		1583	1583	503		1583
Bornaviridae	9	54	9									9	9	9													9					9
Filoviridae	7232	34222	366	1542		985	985					503		1029	1029	1029	5205	2634			1488	213	1488		6941	503		1488	3261	503		3030
Hantaviridae	2569	21465	2360	1421		1108			145	1108		503		103	1351		3089	832	207	310	606		503		503	1991		1924	2066	503		832
Nairoviridae	130	659	130	121								9	9	130										9					121		121	9
Orthomyxoviridae	3255	27806	1413	1623		2093	985	202	202	1108		503		198	1108		2068	2003		305	1793		1583		1488	1924		1714	2843	503		1945	202
Paramyxoviridae	26418	115636	3789	2956	72	6953	985		4627	5548		503		6307	4447	5988	15066	1722	4647	4822	1591	213	1583		3261	2066	121	2843	16510	5074	121	8692		5057	72
Peribunyaviridae	5074	50719				4571			4440	4440		503		4440		4440	5074	634	4440	4440	503		503		503	503		503	5074	634		5074
Phenuiviridae	190	674	190	121										121													121		121
Rhabdoviridae	17450	82199	624	2136		5773	985		4482	4440		512	9	5242	692	5034	7683	1950	4440	4690	1591	213	1583	9	3030	832	9	1945	8692	5074		10452		77
Kolmioviridae	202	1616	202	202				202	202									202		202	202							202
Pneumoviridae	5134	10262		71																									5057			77		5057
Unclassified	1183	1873	72		72	79								79	79	79	79	969		79									72						214

## Sheet: Table S4
Table S4. Pairwise co-infection for each viral family in the database. Cell values represent the number of individual bats positive for each paired combination of viruses. Empty cells represent combinations not tested.
Viral_Family	Individuals	Row_totals	AdV	HV	PV	PyV	PxV	AnV	CV	ParV	HpdV	RTV	PbV	ReV	AstV	CalV	CoV	FlaV	HpV	PcV	TgV	TbV	ArnV	BorV	FV	HntV	NV	OMV	PMV	PbyV	PhV	RV	KV	PnV	Unclass
Adenoviridae	70	85	17	6	0	1		0	0	16	0	0	0	0	1	0	30	0	0	0	0	0		1	0	0	0	0	12		0	1	0		0
Herpesviridae	227	275	6	217	0	6	0	0	0	0				0	0		20	0		0	0	0			0	0	3	0	22		0	1	0	0
Papillomaviridae	9	9	0	0	8	0	0							0	1	0	0			0									0						0
Polyomaviridae	12	23	1	6	0	6	0		0	0				0	2	2	1	0	0	1	0		0		0	0		0	2	0		1			1
Poxviridae	0	0		0	0	0	0										0	0			0		0		0			0	0			0
Anelloviridae	0	0	0	0				0	0									0		0	0							0					0
Circoviridae	0	0	0	0		0		0		0	0			0	0	0	0	0	0	0	0					0		0	0	0		0	0
Parvoviridae	25	25	16	0		0			0	9	0			0	0	0	0		0	0						0		0	0	0		0
Hepadnaviridae	0	0	0						0	0	0				0		0	0	0	0
Retroviridae	1	1	0									0	0	0			1	0		0	0		0	0	0	0	0	0	0	0		0
Picobirnaviridae	5	7	0									0		1										4			2					0
Reoviridae	9	10	0	0	0	0			0	0		0	1	4	2	0	1	0	0	0	0		0	0	0	0	1	0	0	0	0	1			0
Astroviridae	81	91	1	0	1	2			0	0	0			2	22	2	45	0		2					0	0		0	13			0			1
Caliciviridae	3	8	0		0	2			0	0				0	2	0	2	0	0	1					0				0	0		0			1
Coronaviridae	197	224	30	20	0	1	0		0	0	0	1		1	45	2	111	0	0	1	0	0	0		0	0		0	11	0		0			1
Flaviviridae	7	7	0	0		0	0	0	0		0	0		0	0	0	0	7	0	0	0		0		0	0		0	0	0		0	0		0
Hepeviridae	0	0	0			0			0	0	0			0		0	0	0	0	0						0			0	0		0
Picornaviridae	71	74	0	0	0	1		0	0	0	0	0		0	2	1	1	0	0	69	0					0		0	0	0		0	0		0
Togaviridae	0	0	0	0		0	0	0	0			0		0			0	0		0	0		0		0	0		0	0	0		0	0
Tobaniviridae	0	0	0	0													0								0				0			0
Arenaviridae	0	0				0	0					0		0			0	0			0		0		0	0		0	0	0		0
Bornaviridae	5	6	1									0	4	0													1					0
Filoviridae	1	1	0	0		0	0					0		0	0	0	0	0			0	0	0		1	0		0	0	0		0
Hantaviridae	0	0	0	0		0			0	0		0		0	0		0	0	0	0	0		0		0	0		0	0	0		0
Nairoviridae	11	13	0	3								0	2	1										1					1		5	0
Orthomyxoviridae	0	0	0	0		0	0	0	0	0		0		0	0		0	0		0	0		0		0	0		0	0	0		0	0
Paramyxoviridae	66	103	12	22	0	2	0		0	0		0		0	13	0	11	0	0	0	0	0	0		0	0	1	0	41	0	0	1		0	0
Peribunyaviridae	0	0				0			0	0		0		0		0	0	0	0	0	0		0		0	0		0	0	0		0
Phenuiviridae	5	5	0	0										0													5		0
Rhabdoviridae	5	5	1	1		1	0		0	0		0	0	1	0	0	0	0	0	0	0	0	0	0	0	0	0	0	1	0		0		0
Kolmioviridae	0	0	0	0				0	0									0		0	0							0
Pneumoviridae	0	0		0																									0			0		0
Unclassified	4	7	0		0	1								0	1	1	1	0		0									0						3

## Sheet: Table S5
Table S5. Pairwise screening effort for each host and viral family in the database. Cell values represent the number of individual bats screened for each paired combination of host and virus family. Empty cells represent combinations not tested.
Family	Individuals	Row_total	AdV	HV	PV	PyV	PxV	AnV	CV	ParV	HpdV	RTV	PbV	ReV	AstV	CalV	CoV	FlaV	HpV	PcV	TgV	TbV	ArnV	BorV	FV	HntV	NV	OMV	PMV	PbyV	PhV	RV	KV	PnV	Unclass
Craseonycteridae	31	31															31
Emballonuridae	1038	2826	24		17	219	94		66	66				143	164	83	272	110	66	83	94		94		102	18		94	371	66		377		186	17
Hipposideridae	8631	22138	508	52		1280	578	52	549	1511	44	18		821	370	487	3543	758	922	950	648		616		746	505		668	3081	495		2054	52	830
Megadermatidae	152	259	20			14			6	6	11	1		3	27		27	6	5		1		4		1	1		4	24	1		97
Miniopteridae	3836	13422	976	253	9	494	178		880	1764	640	9		318	1119	318	2099	172	318	405	171	213	171		385	103		171	909	240		1107
Molossidae	2382	5623	72	93	3	86	1		26	26		142		41	429	26	1477	642	26	26	142		155		424	142		155	969	168		280		72
Mormoopidae	774	816		638										21				21											94					42
Natalidae	6	9												3															3					3
Noctilionidae	1	1																											1
Nycteridae	110	312										9		19	14		98	9			9		25		13	9		25	44	9		25		4
Phyllostomidae	4056	6269	185	910								2		435			103	498		103	103				78	103		103	2602			327		717
Pteropodidae	15152	37773	2146	1950	26	1638	128	21	328	2591	17	295		975	2265	333	7445	2455	326	356	444		461		2701	1422		1590	4374	602	69	1272	21	1496	26
Rhinolophidae	13910	37094	775	92	9	2219	19	2	2167	4192	299	39		2452	838	2131	7866	163	2260	2212	40		38		46	469		40	3412	1803		3101	2	408
Rhinonycteridae	144	374													115		144												115
Rhinopomatidae	71	357	29		29	29								34	29	29	70			29			5		1			5	34			5			29
Unknown	10306	19610		1329					42			1		42	2085	42	5380	1045		1					2649	20		49	2298			3658			969
Vespertilionidae	16666	42196	1293	742	158	2064	16	127	1853	161	77	72	9	2913	2729	2119	7549	622	1756	2141	141		14	9	83	676	130	351	5752	1690	121	5188	127	1371	142

## Sheet: Table S6
Table S6. Pairwise co-infection for each host and viral family in the database. Cell values represent the number of individual bats co-infected for each paired combination of host and virus families. Empty cells represent combinations not tested.
Family	Individuals	Row_total	AdV	HV	PV	PyV	PxV	AnV	CV	ParV	HpdV	RTV	PbV	ReV	AstV	CalV	CoV	FlaV	HpV	PcV	TgV	TbV	ArnV	BorV	FV	HntV	NV	OMV	PMV	PbyV	PhV	RV	KV	PnV	Unclass
Craseonycteridae	0	0															0
Emballonuridae	3	5	0		1	0	0		0	0				1	2	0	0	1	0	0	0		0		0	0		0	0	0		0		0	0
Hipposideridae	23	41	0	0		0	0	0	0	0	0	0		3	18	0	19	0	0	0	0		0		0	0		0	1	0		0	0	0
Megadermatidae	0	0	0			0			0	0	0	0		0	0		0	0	0		0		0		0	0		0	0	0		0
Miniopteridae	45	49	0	0	0	0	0		0	0	0	0		0	3	0	40	0	0	1	0	0	0		0	0		0	5	0		0
Molossidae	9	12	1	0	0	2	0		0	0		0		0	0	0	0	5	0	0	0		0		0	0		0	3	0		1		0
Mormoopidae	1	1		0										0				0											1					0
Natalidae	0	0												0															0					0
Noctilionidae	0	0																											0
Nycteridae	1	2										0		0	1		1	0			0		0		0	0		0	0	0		0		0
Phyllostomidae	38	41	2	10								0		0			0	0		0	0				0	0		0	27			2		0
Pteropodidae	255	264	17	198	0	4	0	0	0	0	0	0		3	7	1	15	1	0	1	0		0		1	0		0	14	0	0	2	0	0	0
Rhinolophidae	58	59	0	0	0	4	0	0	0	0	0	1		0	0	0	54	0	0	0	0		0		0	0		0	0	0		0	0	0
Rhinonycteridae	14	30													13		8												9
Rhinopomatidae	0	0	0		0	0								0	0	0	0			0			0		0			0	0			0			0
Unknown	63	94	16	6					0	25		0		0	27	0	20	0		0					0	0		0	0			0			0
Vespertilionidae	152	216	34	13	8	2	0	0	0	0	0	0	5	2	10	2	40	0	0	69	0		0	5	0	0	11	0	6	0	5	0	0	0	4
